# Supplementary material for: Fate-tracking early coral recruits following bleaching in a remote reef ecosystem
Source: Coral Reefs. 2025 Sep 3;44(5):1651–67. doi: 10.1007/s00338-025-02732-8 (PMC12500822; doi:10.1007/s00338-025-02732-8)
Supplement: Supplementary file 2 — Supplementary file2 (R 37 KB) [file 338_2025_2732_MOESM2_ESM.r]

### 1. Modelling Recruitment Density ----
#### 1.1 Importing the data ----

setwd("...")
recs = read.csv("ESM_3_PB_recruit_tracking_data.csv")
complexity = read.csv("ESM_4_Quadrat_1cm_32cm_complexity_and_fd.csv")

#### 1.2 Calculating Quadrat Recruitment Density ----
library(dplyr)
Annual_rec_density <- recs %>%
  group_by(Site, Quadrat, Exposure, Colony_recruitment_year) %>%
  summarize(
    n = n(),
    AvailableAreaM2 = first(AvailableAreaM2))

# nb quadrat 3C had no 2019 recruits, so this needs to manually be added to the data
add3C = data.frame(
  Site = "PC", 
  Quadrat = "3C", 
  Exposure = "Exposed", 
  Colony_recruitment_year = 2019, 
  n = 0, 
  AvailableAreaM2 = 3.75205)
Annual_rec_density = rbind(Annual_rec_density, add3C)

# rename to 'Year'
Annual_rec_density$Year = Annual_rec_density$Colony_recruitment_year
Annual_rec_density$Colony_recruitment_year = NULL

# add recruit density column
# nb this is recruitment per m2 of subsrate that was available AT THE START (2017) of the recovery
Annual_rec_density$Density = Annual_rec_density$n / Annual_rec_density$AvailableAreaM2

# remove n and AvailableAreaM2 columns as now not needed
Annual_rec_density$n = NULL
Annual_rec_density$AvailableAreaM2 = NULL


#### 1.3 Adding 2017 complexity ----
# prepare data for 2017/initial only
complexity2017 = subset(complexity, complexity$Year == 2017)
complexity2017$Year = NULL
library(dplyr)
complexity2017 <- complexity2017 %>% rename_with(~ paste0("Initial_", gsub(" ", "", .)), -Quadrat)

Annual_rec_density = merge(Annual_rec_density, complexity2017, by = "Quadrat", all.x = TRUE)

# ensuring each variable is in the correct form
Annual_rec_density[sapply(Annual_rec_density, is.character)] = lapply(Annual_rec_density[sapply(Annual_rec_density, is.character)], as.factor)
Annual_rec_density$Year = as.factor(Annual_rec_density$Year)


#### 1.4 Reporting recruitment densities ----
library(dplyr)
Neat_rec_density <- Annual_rec_density %>%  
  group_by(Exposure, Year) %>%
  summarize(
    Recruit.density = mean(Density),
    SD = sd(Density),
    n = n())

Neat_rec_density

# calc overall mean recruitment density in each year (ignoring exposure)
Neat_annual_rec_density <- Annual_rec_density %>%      # nb need library(dplyr)
  group_by(Year) %>%
  summarize(
    Exposure = "Combined",
    Recruit.density = mean(Density),
    SD = sd(Density),
    n = n())

Neat_annual_rec_density


#### 1.5 Running Model 1 ----
library("glmmTMB")

model1h = glmmTMB(Density ~ Exposure * Year + Initial_fd + (1 | Quadrat), data = Annual_rec_density, family = tweedie(link = "log"))

library(DHARMa)
plot(simulateResiduals(model1h))

summary(model1h)

library(emmeans)

emmeans(model1h, pairwise ~ Exposure * Year)
emmeans(model1h, pairwise ~ Exposure | Year)
emmeans(model1h, pairwise ~ Year)


#### 1.6 Running Model 4 ----

library(ggplot2)
ggplot(Annual_rec_density, aes(x = Initial_fd, y = Density, color = Exposure, fill = Exposure)) +
  geom_point() + facet_wrap(~ Year) +
  geom_smooth(method = "lm", se = TRUE) + 
  labs(title = "Mean annual recruitment per quadrat against initial fractal dimension",
       x = "Quadrat Fractal dimension at begining of recovery",
       y = "Quadrat Recruitment Density") +
  theme_bw()

library("glmmTMB")

model1hAnnualFd = glmmTMB(Density ~ Initial_fd * Year + Exposure + (1 | Quadrat), data = Annual_rec_density, family = tweedie(link = "log"))

library(DHARMa)
plot(simulateResiduals(model1hAnnualFd))

summary(model1hAnnualFd)

library(emmeans)
emtrends(model1hAnnualFd, ~ Year, var = "Initial_fd", infer = c(TRUE, TRUE))


#### 1.7 Plotting Recruit Density Figures (Fig 2a, Fig 3a, Fig 3b) ----

library(ggplot2)
# Fig 2a
fRec = ggplot(Annual_rec_density, aes(x = Year, y = Density, fill = Year)) +
  geom_boxplot() + 
  labs(y = expression("Recruit density (new recruits m"^"-2"~")")) +
  scale_fill_manual(values = c("#66C2A5", "#FC8D62","#8DA0CB" )) +
  theme_bw() +
  theme(panel.grid = element_blank(),
        legend.position = "none",
        axis.text.x = element_text(size = 10),
        axis.title.x = element_blank(),
        axis.title.y = element_text(size = 12, face = "bold")) +
  coord_cartesian(ylim = c(0, 30)) +
  scale_y_continuous(breaks = seq(0, 30, 5))


# adding sig letters (as deduced from emmeans)
labels_df <- tibble(
  x = ggplot_build(fRec)$data[[1]]$x, # providing the x coords of each box
  label = c("a", "b", "b")
)

fRec = fRec + 
  geom_text(data = labels_df, aes(x = x, y = 30, label = label), 
            inherit.aes = FALSE, fontface = "bold", colour = "grey", size = 7)


# Fig 3a
fRecExpo = ggplot(Annual_rec_density, aes(x = Year, y = Density, fill = Exposure)) +
  geom_boxplot() + 
  labs(y = expression("Recruit density (new recruits m"^"-2"~")")) +
  scale_fill_manual(values = c("rosybrown1", "#deebf7"),
                    labels = c("Exposed reefs", "Sheltered reefs")) +
  theme_bw() +
  theme(panel.grid = element_blank(),
        axis.title.x = element_blank(),
        axis.title.y = element_text(size = 12),
        legend.position = c(0.7, 0.7),  # Adjust this for the exact position
        legend.background = element_blank(),
        legend.title = element_blank(),
        legend.text = element_text(size = 12)) +
  coord_cartesian(ylim = c(0, 30)) +
  scale_y_continuous(breaks = seq(0, 30, 5))

# adding sig letters (as deduced from emmeans)
labels_df <- tibble(
  x = ggplot_build(fRecExpo)$data[[1]]$x, # providing the x coords of each box
  label = c("ab", "a", "bc", "bc", "c", "bc"))

fRecExpo = fRecExpo + 
  geom_text(data = labels_df, aes(x = x, y = 30, label = label), 
            inherit.aes = FALSE, fontface = "bold", colour = "grey", size = 6)


# Fig 3b
newdat = expand.grid(Initial_fd = seq(min(Annual_rec_density$Initial_fd), max(Annual_rec_density$Initial_fd), length.out = 100), 
                     Year = c(2017, 2018, 2019),
                     Exposure = c("Exposed", "Sheltered"),
                     Quadrat = c("3A","3B","3C","4A","4B","4C","5A","5B","5C","6A","6B","6C","8A","8B","8C","9A","9B","9C"))

Pred_result = predict(model1hAnnualFd, newdat, type = "response", re.form = NA, se.fit = T)

newdat$Pred = Pred_result$fit
newdat$SE = Pred_result$se.fit

# to show only one line that's averaged over Exposure (i.e. shows the mean of both Exposed and Sheltered)
newdat_avg = newdat %>%
  group_by(Initial_fd, Year) %>%
  summarise(Pred = mean(Pred), SE = mean(SE), .groups = "drop")


fRecFD = ggplot(newdat_avg, aes(x = Initial_fd, y = Pred)) +
  geom_line(aes(color = "GLMM predictions ± SE"), linewidth = 1) +
  geom_ribbon(aes(ymin = Pred - 1.96 * SE, ymax = Pred + 1.96 * SE), alpha = 0.15, fill = "lightgreen") + 
  labs(x = "Fractal dimension in 2017",
       y = expression("Recruit density (recruits m"^"-2"~")")) + 
  facet_wrap(~ Year) + theme_bw() +
  geom_point(data = Annual_rec_density, aes(x = Initial_fd, y = Density, color = "Observed data"), alpha = 0.4) + 
  scale_color_manual(values = c("Observed data" = "green4", "GLMM predictions ± SE" = "black")) +
  theme(legend.title = element_blank(),
        legend.position = "none",
        axis.title.y = element_blank(),
        axis.title.x = element_text(size = 12),
        panel.grid = element_blank(),
        legend.text = element_text(size = 12)) +
  coord_cartesian(ylim = c(0, 30)) +
  scale_y_continuous(breaks = seq(0, 30, 5))


# adding text to show sig
labels_df_RecFD <- tibble(
  x = c(2.08, 2.17, 2.16),
  y = c(10, 7, 5),
  Year = c("2017", "2018", "2019"),
  label = c("ns", "ns", "p < 0.001"))


fRecFD = fRecFD + 
  geom_text(data = labels_df_RecFD, aes(x = x, y = y, label = label), 
            inherit.aes = FALSE, fontface = "bold", colour = "grey", size = 3) +
  facet_wrap(~ Year)


#Fig 3
library(patchwork)
Fig3 = fRecExpo + fRecFD + plot_layout(ncol = 2) + plot_annotation(tag_levels = 'a', tag_suffix = ')')

#ggsave("Fig3.png", Fig3, width = 174, height = 100, units = "mm", dpi = 600)


### 2. Modeling Recruit Survival ----

#### 2.1 Importing the data ----
survs = read.csv("ESM_3_PB_recruit_tracking_data.csv")

survs = subset(survs, survs$Colony_recruitment_year != 2019)

# add initial quadrat complexity
survs = merge(survs, complexity2017, by = "Quadrat", all.x = TRUE)

# add 'initial size'
survs$Initial_area = case_when(
  survs$Colony_recruitment_year == 2017 ~ survs$X2017,
  survs$Colony_recruitment_year == 2018 ~ survs$X2018)


#### 2.2 Adding binary survival ----

survs$First_year_survival = case_when(
  survs$Colony_recruitment_year == 2017 & !is.na(survs$X2018) ~ "1",
  survs$Colony_recruitment_year == 2018 & survs$Fate == "Survived" ~ "1",
  TRUE ~ "0")

# ensuring each variable is in the correct form
survs[sapply(survs, is.character)] <- lapply(survs[sapply(survs, is.character)], as.factor)
survs$Colony_recruitment_year = as.factor(survs$Colony_recruitment_year)

# trimming/renaming columns
survs <- survs[, c("Recruit_ref", "Site", "Quadrat", "Exposure",
                   "Initial_surf_complex_32cm", "Initial_fd",
                   "Initial_surf_complex_1cm", "Colony_recruitment_year",
                   "Initial_area", "Morphotaxa2", "First_year_survival", "Fate")]
colnames(survs)[colnames(survs) == "Colony_recruitment_year"] <- "Recruitment_year"


#### 2.3 Reporting survival rates ----
# all 2017 vs all 2018
library(dplyr)
Neat_annual_survs <- survs %>%    
  group_by(Recruitment_year) %>%
  summarize(
    Survival_1st_yr = mean((as.numeric(First_year_survival)-1)),
    n = n())

Neat_annual_survs


# 2017 vs 2018, considering exposure
Neat_annexp_survs <- survs %>%      
  group_by(Recruitment_year, Exposure) %>%
  summarize(
    Survival_1st_yr = mean((as.numeric(First_year_survival)-1)),
    n = n())

Neat_annexp_survs


# 2017 vs 2018, considering exposure and morphotaxa2
Neat_morpho_survs <- survs %>%      # nb need library(dplyr)
  group_by(Morphotaxa2, Recruitment_year, Exposure) %>%
  summarize(
    Survival_1st_yr = mean((as.numeric(First_year_survival)-1)),  # n.b. 'as.numeric' to convert from factor, and '-1' because it converts 0 -> 1 and 1 -> 2
    n = n())

Neat_morpho_survs


#### 2.4 Running Model 2 ----

library("glmmTMB")
model2g = glmmTMB(First_year_survival ~ Exposure * Recruitment_year + Morphotaxa2 +  Initial_fd + Initial_area + (1 | Quadrat), data = survs, family = binomial(link = "logit"))

library(DHARMa)
plot(simulateResiduals(model2g))

summary(model2g)

library(emmeans)

emmeans(model2g, pairwise ~ Exposure*Recruitment_year)
emmeans(model2g, pairwise ~ Recruitment_year)


#### 2.5 Running Model 5 ----

model2gMorpho = glmmTMB(First_year_survival ~ Recruitment_year * Morphotaxa2 + Exposure +  Initial_fd + Initial_area + (1 | Quadrat), data = survs, family = binomial(link = "logit"))

library(DHARMa)
plot(simulateResiduals(model2gMorpho))

summary(model2gMorpho)

library(emmeans)

emmeans(model2gMorpho, pairwise ~ Recruitment_year | Morphotaxa2)
emmeans(model2gMorpho, pairwise ~ Morphotaxa2 | Recruitment_year)


#### 2.6 Plotting Survival figures (Fig 2b, Fig 4a, Fig 4b) ----

# for exposure & year
# calc surv in each quadrat each year
ExpVSYear_fy_survival <- survs %>%     
  group_by(Quadrat, Exposure, Recruitment_year) %>%
  summarize(
    n = n(),
    Survival_prop = sum(First_year_survival == "1")/n())

# condense to average across quadrat values
ExpVSYear_fy_survival_neat <- ExpVSYear_fy_survival %>%     
  group_by(Exposure, Recruitment_year) %>%
  summarize(
    n = n(),
    Survival_prop = mean(Survival_prop))


library(scales)
library(ggplot2)

# Fig 2b
fSurv = ggplot(ExpVSYear_fy_survival, aes(x = Recruitment_year, y = Survival_prop, fill = Recruitment_year)) +
  geom_boxplot() + 
  labs(y = expression("First-year survival rate")) +
  scale_fill_manual(values = c("#66C2A5", "#FC8D62")) +
  scale_x_discrete(labels = c("2017" = "2017 recruits", "2018" = "2018 recruits")) +
  scale_y_continuous(labels = percent_format(), limits = c(0.3, 1.05), breaks = seq(0, 1, 0.2)) +
  theme_bw() +
  theme(panel.grid = element_blank(),
        axis.title.x = element_blank(),
        axis.title.y = element_text(size = 12),
        axis.text.x = element_text(size = 7),
        legend.position = "none")

# adding sig letters (as deduced from emmeans)
labels_df <- tibble(
  x = ggplot_build(fSurv)$data[[1]]$x, # providing the x coords of each box
  label = c("a", "b")
)

fSurv = fSurv + 
  geom_text(data = labels_df, aes(x = x, y = 1.05, label = label), 
            inherit.aes = FALSE, fontface = "bold", colour = "grey", size = 7)


# Fig 4a
fSurvExpo = ggplot(ExpVSYear_fy_survival, aes(x = Recruitment_year, y = Survival_prop, fill = Exposure)) +
  geom_boxplot() + 
  labs(y = expression("First-year survival rate")) +
  scale_fill_manual(values = c("rosybrown1", "#deebf7"),
                    labels = c("Exposed reefs", "Sheltered reefs")) +
  scale_x_discrete(labels = c("2017" = "2017 recruits", "2018" = "2018 recruits")) +
  scale_y_continuous(labels = percent_format(), limits = c(0.3, 1.05), breaks = seq(0, 1, 0.2)) +
  theme_bw() +
  theme(panel.grid = element_blank(),
        axis.title.x = element_blank(),
        axis.title.y = element_text(size = 10),
        axis.text.x = element_text(size = 8),
        legend.position = c(0.7, 0.20),  # Adjust this for the exact position
        legend.background = element_blank(),
        legend.title = element_blank(),
        legend.text = element_text(size = 6),
        legend.key.size = unit(0.4, "cm"))

# adding sig letters (as deduced from emmeans)
labels_df <- tibble(
  x = ggplot_build(fSurvExpo)$data[[1]]$x, # providing the x coords of each box
  label = c("ab", "a", "b", "ab")
)

fSurvExpo = fSurvExpo + 
  geom_text(data = labels_df, aes(x = x, y = 1.05, label = label), 
            inherit.aes = FALSE, fontface = "bold", colour = "grey", size = 5)


# Fig 4b
Morpho_fy_survival <- survs %>%     
  group_by(Recruitment_year, Morphotaxa2) %>%
  summarize(
    n = n(),
    Survival_prob = sum(First_year_survival == "1")/n())

Morpho_fy_survival$Morphotaxa2 <- gsub("_", " ", Morpho_fy_survival$Morphotaxa2)

morpho_colors <- c("Acropora" = "#D55E00",      
                   "Encrusting" = "#E69F00",    
                   "Massive" = "#009E73",       
                   "Other Branching" = "#56B4E9", 
                   "Unidentified" = "#CC79A7")


fSurvMorpho <- ggplot(Morpho_fy_survival, 
                      aes(x = Recruitment_year, y = Survival_prob, group = Morphotaxa2, fill = Morphotaxa2, colour = Morphotaxa2)) +
  geom_point() + geom_line(linetype="dashed", linewidth = 0.75) +
  scale_x_discrete(labels = c("2017" = "2017 recruits", "2018" = "2018 recruits"), expand = c(0.05, 0.05)) +
  scale_y_continuous(labels = percent_format(), limits = c(0.58, 1), breaks = seq(0, 1, 0.1)) +
  scale_colour_manual(values = morpho_colors) +
  theme_minimal() +
  labs(y = "First-year survival rate") +
  theme(aspect.ratio = 1.5,
        legend.title = element_blank(),
        legend.text = element_text(size = 8),
        legend.key.size = unit(0.4, "cm"),
        axis.title.x = element_blank(),
        axis.title.y = element_blank(),
        axis.text.x = element_text(size = 8))

# adding sig letters to sides
ggplot_build(fSurvMorpho)$data[[1]]$y # providing the y coords of each point; stack the two where y = 1
y = c(0.9839572, 0.7319588, 0.8666667, 0.9666667, 0.5922330, 1.0, 0.8916667, 0.966, 0.983, 0.7968750)

labels_df_surv_morph <- tibble(
  x = ggplot_build(fSurvMorpho)$data[[1]]$x, # providing the x coords of each point
  y = y, # providing the y coords set before
  label = c("a", "bc", "ab", "a", "c", "A", "A", "A", "A", "A"))
labels_df_surv_morph$x0.065 = if_else(labels_df_surv_morph$x == 1, labels_df_surv_morph$x - 0.065, labels_df_surv_morph$x + 0.065 ) 

fSurvMorpho = fSurvMorpho + 
  geom_text(data = labels_df_surv_morph, aes(x = x0.065, y = y, label = label), 
            inherit.aes = FALSE, fontface = "bold", colour = "grey", size = 2.1)

# adding sig value to middle
labels_df_surv_morph2 <- tibble(
  x = 1.65,
  y = 0.67,
  label = c("p < 0.05"))
fSurvMorpho = fSurvMorpho + 
  geom_text(data = labels_df_surv_morph2, aes(x = x, y = y, label = label), 
            inherit.aes = FALSE, fontface = "bold", colour = "grey", size = 2)


#### 2.7 Plotting Fate figure (Fig 4c) ----

# preparing the data
fate = read.csv("ESM_3_PB_recruit_tracking_data.csv")
fate = subset(fate, fate$Colony_recruitment_year != 2019)

fate$Fate1st = ifelse(is.na(fate$X2018), fate$Fate, "Survived")
fate$Fate1st = ifelse(fate$Colony_recruitment_year == 2018, fate$Fate, fate$Fate1st)

fateDead = fate[fate$Fate1st != "Survived", ]
table(fateDead$Fate1st)

fateDead$Fate1st <- factor(fateDead$Fate1st, levels = c("Dead", "Comp", "Crumble", "Gone"))

# plotting
library(scales)

fateDead$Colony_recruitment_year <- factor(
  fateDead$Colony_recruitment_year,
  levels = c("2018", "2017"))

fFateH = ggplot(fateDead, aes(x = as.factor(Colony_recruitment_year), fill = Fate1st)) +
  geom_bar(position = "fill") +  
  labs(x = NULL, y = "Relative frequency of mortality causes") +
  scale_x_discrete(labels = c("2017" = "2017  \nrecruits", "2018" = "2018  \nrecruits")) +
  scale_y_continuous(labels = percent_format(), expand = c(0.01, 0.01)) +
  theme_bw() + 
  theme(legend.title = element_blank(),
        legend.text = element_text(size = 8),
        legend.key.size = unit(0.3, "cm"),
        aspect.ratio = 1/7,
        axis.title.x = element_text(size = 10)) +
  scale_fill_manual(values = c("#F5E6CC", "#E6E6FA", "#E8D0BB", "#D5E8D4"),
                    labels = c("Competition/overgrowth", "Substrate collapse", "Death in situ", "Colony disappearance")) +
  guides(fill = guide_legend(title.position = "top", title.hjust = 0.5)) +
  coord_flip()


# adding n to plot
library(dplyr)
counts <- fateDead %>%
  group_by(Colony_recruitment_year, Fate1st) %>%
  summarise(n = n(), .groups = "drop") %>%
  group_by(Colony_recruitment_year) %>%
  mutate(perc = round(n / sum(n) * 100))


labels_df_fate_hori <- tibble(
  x = ggplot_build(fFateH)$data[[1]]$x, # providing the x coords
  y = ggplot_build(fFateH)$data[[1]]$ymin + ((ggplot_build(fFateH)$data[[1]]$ymax - ggplot_build(fFateH)$data[[1]]$ymin)/2), # providing the y coord of the center of each box
  label = paste0(counts$n,"\n",counts$perc, "%"))

fFateH = fFateH + 
  geom_text(data = labels_df_fate_hori, aes(x = x, y = y, label = label), 
            inherit.aes = FALSE, fontface = "bold", colour = "black", size = 2.5, alpha = 0.5)

# Fig 4
library(patchwork)
Fig4 = (fSurvExpo + plot_spacer() + fSurvMorpho + plot_layout(widths = c(15, 1, 15))) / fFateH + plot_layout(heights = c(3, 1)) + plot_annotation(tag_levels = 'a', tag_suffix = ')')

#ggsave("Fig4.png", Fig4, width = 174, height = 100, units = "mm", dpi = 600)


### 3. Modeling Recruit Growth ----

#### 3.1 Importing the data ----
growth = read.csv("ESM_3_PB_recruit_tracking_data.csv")

growth = subset(growth, growth$Colony_recruitment_year != 2019)

growth = merge(growth, complexity2017, by = "Quadrat", all.x = TRUE)

# add 'initial size'
growth$Initial_area = case_when(
  growth$Colony_recruitment_year == 2017 ~ growth$X2017,
  growth$Colony_recruitment_year == 2018 ~ growth$X2018)


# ensuring each variable is in the correct form
growth[sapply(growth, is.character)] <- lapply(growth[sapply(growth, is.character)], as.factor)
growth$Colony_recruitment_year = as.factor(growth$Colony_recruitment_year)

# calculating Arithmetic Mean Radius (AMR) conversion for all colonies
growth$X2017AMR = sqrt(growth$X2017 / pi)
growth$X2018AMR = sqrt(growth$X2018 / pi)
growth$X2019AMR = sqrt(growth$X2019 / pi)

#### 3.2 Adding growth ----
growth$First_year_growth = case_when(
  growth$Colony_recruitment_year == 2017 ~ growth$X2018 - growth$X2017,
  growth$Colony_recruitment_year == 2018 ~ growth$X2019 - growth$X2018)

growth$First_year_growthAMR = case_when(
  growth$Colony_recruitment_year == 2017 ~ growth$X2018AMR - growth$X2017AMR,
  growth$Colony_recruitment_year == 2018 ~ growth$X2019AMR - growth$X2018AMR)

# trimming/renaming columns
growth <- growth[, c("Recruit_ref", "Site", "Quadrat", "Exposure",
                     "Initial_surf_complex_32cm", "Initial_fd",
                     "Initial_surf_complex_1cm", "Colony_recruitment_year",
                     "Initial_area", "Morphotaxa2", "First_year_growth", "First_year_growthAMR")]
colnames(growth)[colnames(growth) == "Colony_recruitment_year"] <- "Recruitment_year"

# removing all rows where growth = NA (i.e. where no data in one year (e.g. the colony died))
growth = na.omit(growth) # 216 rows removed

#### split colonies based of if they grew (positive growth) or shrank (neg growth)
growth_neg = subset(growth, growth$First_year_growth < 0) # 43 colonies that shrank
growth_pos = subset(growth, growth$First_year_growth > 0) # remaining 617 grew


#### 3.3 Reporting growth rates ----
# all 2017 vs all 2018
library(dplyr)
Neat_annual_growth <- growth_pos %>%    
  group_by(Recruitment_year) %>%
  summarize(
    Growth_1st_yr = mean(First_year_growth),
    Growth_1st_yrAMR = mean(First_year_growthAMR),
    n = n())

Neat_annual_growth

# all 2017 vs all 2018, considering exposure
Neat_growth <- growth_pos %>%  
  group_by(Exposure, Recruitment_year) %>%
  summarize(
    Growth_1st_yr = mean(First_year_growth),
    Growth_1st_yrAMR = mean(First_year_growthAMR),
    n = n())

Neat_growth

# all 2017 vs all 2018, considering exposure and morphotaxa
Neat_growth_morpho = growth_pos %>%
  group_by(Morphotaxa2, Recruitment_year, Exposure) %>%
  summarise(median_growth = median(First_year_growth, na.rm = TRUE),
            max_growth = max(First_year_growth, na.rm = TRUE),
            median_growthAMR = median(First_year_growthAMR, na.rm = TRUE),
            max_growthAMR = max(First_year_growthAMR, na.rm = TRUE),
            n = n())

Neat_growth_morpho


#### 3.4 Running Model 3 ----

library("glmmTMB")
model4p = glmmTMB(First_year_growth ~  Exposure * Recruitment_year  + Morphotaxa2 + Initial_fd + Initial_area + (1 | Quadrat), data = growth_pos, family = Gamma(link = "log"))

library(DHARMa)
plot(simulateResiduals(model4p))

summary(model4p)

library(emmeans)
emmeans(model4p, pairwise ~ Recruitment_year)
emmeans(model4p, pairwise ~ Exposure * Recruitment_year)


#### 3.5 Running Model 6 ----

library("glmmTMB")
model4pMorpho = glmmTMB(First_year_growth ~  Morphotaxa2 * Exposure * Recruitment_year  + Initial_fd + Initial_area + (1 | Quadrat), data = growth_pos, family = Gamma(link = "log"))


library(DHARMa)
plot(simulateResiduals(model4pMorpho))

summary(model4pMorpho)

library(emmeans)
emmeans(model4pMorpho, pairwise ~ Morphotaxa2)
emmeans(model4pMorpho, pairwise ~ Exposure*Recruitment_year | Morphotaxa2)


#### 3.6 Plotting Growth figures (Fig 2c, Fig 2, Fig 5a, Fig 5b) ----

# Fig 2c
library(ggplot2)
fGrow = ggplot(growth_pos, aes(x = Recruitment_year, y = First_year_growth, fill = Recruitment_year)) +
  geom_boxplot() + 
  labs(y = expression("First-year growth rate (cm"^"2"~" year"^"-1"~")")) +
  scale_fill_manual(values = c("#66C2A5", "#FC8D62")) +
  scale_x_discrete(labels = c("2017" = "2017 recruits", "2018" = "2018 recruits")) +
  scale_y_continuous(limits = c(0, 105), breaks = seq(0, 100, 20)) +
  theme_bw() +
  theme(panel.grid = element_blank(),
        axis.title.x = element_blank(),
        axis.title.y = element_text(size = 12),
        axis.text.x = element_text(size = 7),
        axis.text.y = element_text(face = "bold"),
        legend.position = "none")


# adding sig letters (as deduced from emmeans)
labels_df_grow2 <- tibble(
  x = ggplot_build(fGrow)$data[[1]]$x, # providing the x coords of each box
  label = c("a", "b")
)

fGrow = fGrow + 
  geom_text(data = labels_df_grow2, aes(x = x, y = 105, label = label), 
            inherit.aes = FALSE, fontface = "bold", colour = "grey", size = 7)

# Fig 2 (2a, 2b & 2c together)
library(patchwork)
Fig2 = fRec + fSurv + fGrow + plot_layout(ncol = 3) + plot_annotation(tag_levels = 'a', tag_suffix = ')')
#ggsave("Fig2.png", Fig2, width = 174, height = 100, units = "mm", dpi = 600)

# Fig 5a
library(ggplot2)
fGrowExpo = ggplot(growth_pos, aes(x = Recruitment_year, y = First_year_growth, fill = Exposure)) +
  geom_boxplot() + 
  labs(y = expression("First-year growth rate (cm"^"2"~" year"^"-1"~")")) +
  scale_fill_manual(values = c("rosybrown1", "#deebf7"),
                    labels = c("Exposed reefs", "Sheltered reefs")) +
  scale_x_discrete(labels = c("2017" = "2017 recruits", "2018" = "2018 recruits")) +
  scale_y_continuous(limits = c(0, 105), breaks = seq(0, 100, 20)) +
  theme_bw() +
  theme(panel.grid = element_blank(),
        axis.title.x = element_blank(),
        axis.title.y = element_text(size = 12),
        axis.text.x = element_text(size = 12),
        axis.text.y = element_text(face = "bold"),
        legend.position = c(0.3, 0.7),  # Adjust this for the exact position
        legend.background = element_blank(),
        legend.title = element_blank(),
        legend.text = element_text(size = 12))

# adding sig letters (as deduced from emmeans)
labels_df_grow <- tibble(
  x = ggplot_build(fGrowExpo)$data[[1]]$x, # providing the x coords of each box
  label = c("a", "b", "ab", "c")
)

fGrowExpo = fGrowExpo + 
  geom_text(data = labels_df_grow, aes(x = x, y = 105, label = label), 
            inherit.aes = FALSE, fontface = "bold", colour = "grey", size = 7)

# Fig 5b
growthposMorpho = subset(growth_pos, growth_pos$Morphotaxa2 != "Unidentified")

growthposMorpho$Morphotaxa2 <- gsub("_", " ", growthposMorpho$Morphotaxa2) # remove the _ from Other_Branching

library(ggplot2)
fGrowMorphoExpo = ggplot(growthposMorpho, aes(x = Recruitment_year, y = First_year_growth, fill = Exposure)) +
  geom_boxplot(position = position_dodge(width = 0.8, preserve = "single")) + 
  #labs(y = expression("First-year growth rate (cm"^"2"~" year"^"-1"~")")) +
  scale_fill_manual(values = c("rosybrown1", "#deebf7"),
                    labels = c("Exposed reefs", "Sheltered reefs")) +
  scale_x_discrete(labels = c("2017" = "2017 recruits", "2018" = "2018 recruits")) +
  scale_y_continuous(limits = c(0, 105), breaks = seq(0, 100, 20)) +
  theme_bw() +
  theme(panel.grid = element_blank(),
        axis.title.x = element_blank(),
        axis.title.y = element_blank(),
        #axis.title.y = element_text(face = "bold", size = 14),
        axis.text.x = element_text(size = 7),
        legend.position = "none") +
  facet_wrap(~ Morphotaxa2)

# adding sig letters (as deduced from emmeans)
labels_df_grow_morph <- tibble(
  x = ggplot_build(fGrowMorphoExpo)$data[[1]]$x, # providing the x coords of each box
  Morphotaxa2 = c("Acropora", "Acropora", "Acropora", "Acropora", "Encrusting", "Encrusting", "Encrusting", "Encrusting", "Massive", "Massive", "Massive", "Other Branching", "Other Branching","Other Branching","Other Branching"),
  label = c("a", "a", "ab", "b", "a", "ab", "ab", "b", "a", "a", "a", "a","a", "a", "a"))

fGrowMorphoExpo = fGrowMorphoExpo + 
  geom_text(data = labels_df_grow_morph, aes(x = x, y = 105, label = label), 
            inherit.aes = FALSE, fontface = "bold", colour = "grey", size = 4) +
  facet_wrap(~ Morphotaxa2)

# Fig 5
library(patchwork)
Fig5 = fGrowExpo + fGrowMorphoExpo + plot_layout(ncol = 2) + plot_annotation(tag_levels = 'a', tag_suffix = ')')
#ggsave("Fig5.png", Fig5, width = 174, height = 100, units = "mm", dpi = 600)


### 4. Plotting 2019 SFD and Coral Cover ----

#### 4.1 2019 SFD ----

all = read.csv("ESM_3_PB_recruit_tracking_data.csv")

library(tidyr)
library(dplyr)
sfd.table <- all %>%
  pivot_longer(cols = c(X2017, X2018, X2019), 
               names_to = "Year", 
               values_to = "Area") %>%
  mutate(Year = gsub("Area", "", Year))  # Extracting the numeric part of the column names

sfd.table$Year <- gsub("X", "", sfd.table$Year)


library(ggplot2)
library(ggridges)
theme_set(theme_ridges())
library(forcats)


sfd.table2019 = subset(sfd.table, sfd.table$Year == "2019")
sfd2019 = ggplot(sfd.table2019, aes(x = Area, y = 0, fill = Year)) +
  geom_density_ridges(linewidth = 1) +
  scale_fill_manual(values = c("2019" = "#8DA0CB"), labels = c("2019" = "Recruit community by 2019\n(3 years of recruits)")) +
  theme_bw() +
  theme(axis.ticks.y = element_blank(),
        axis.text.y = element_blank(),
        panel.grid = element_blank(),
        panel.grid.major.x = element_line(color = "gray90"),
        legend.position = c(0.55, 0.7),
        legend.title = element_blank(),
        legend.text = element_text(size = 10)) +
  labs(x = "Colony area (cm²)", y = "Density")


#### 4.2 2019 Coral Cover ----

sfd.tableCC <- sfd.table[!is.na(sfd.table$Area), ]

coral.dens.and.cov <- sfd.tableCC %>%
  group_by(Year, Quadrat, Exposure) %>%
  summarize(Number_of_colonies = n(),
            Total_cover = sum(Area, na.rm = TRUE)/10000)

# load total areas of each quadrat
coral.dens.and.cov$TotQuadAreaM2 = case_when(
  coral.dens.and.cov$Quadrat == "9A" ~ 4.057,
  coral.dens.and.cov$Quadrat == "9B" ~ 3.994,
  coral.dens.and.cov$Quadrat == "9C" ~ 4.06,
  coral.dens.and.cov$Quadrat == "4A" ~ 4.098,
  coral.dens.and.cov$Quadrat == "4B" ~ 4.048,
  coral.dens.and.cov$Quadrat == "4C" ~ 4.2,
  coral.dens.and.cov$Quadrat == "5A" ~ 4.583,
  coral.dens.and.cov$Quadrat == "5B" ~ 4.441,
  coral.dens.and.cov$Quadrat == "5C" ~ 4.154,
  coral.dens.and.cov$Quadrat == "3A" ~ 4.399,
  coral.dens.and.cov$Quadrat == "3B" ~ 4.655,
  coral.dens.and.cov$Quadrat == "3C" ~ 4.383,
  coral.dens.and.cov$Quadrat == "8A" ~ 4.365,
  coral.dens.and.cov$Quadrat == "8B" ~ 4.266,
  coral.dens.and.cov$Quadrat == "8C" ~ 4.041,
  coral.dens.and.cov$Quadrat == "6A" ~ 4.274,
  coral.dens.and.cov$Quadrat == "6B" ~ 4.35,
  coral.dens.and.cov$Quadrat == "6C" ~ 4.152)

coral.dens.and.cov$Perc_coral_cov = (coral.dens.and.cov$Total_cover / coral.dens.and.cov$TotQuadAreaM2) * 100 # not standardised for available area

coral.dens.and.cov.means <- coral.dens.and.cov %>%
  group_by(Year) %>%
  summarize(Number_of_quadrats = n(),
            Mean_coral_cover = mean(Perc_coral_cov),
            Sd_coral_cover = sd(Perc_coral_cov))

library(scales)
fCC <- ggplot(coral.dens.and.cov.means, 
              aes(x = Year, y = Mean_coral_cover, ymin = Mean_coral_cover - Sd_coral_cover, ymax = Mean_coral_cover + Sd_coral_cover)) +
  geom_pointrange(color = "plum", linewidth = 1.5, fatten = 0) + 
  geom_point(shape = 21, fill = "plum", color = "black", size = 4, stroke = 1.06) +
  geom_line(aes(group = 1),color = "plum", size = 1) +
  labs(x = "Year", y = "Coral cover from all post-bleaching recruits") +
  scale_y_continuous(labels = label_percent(scale = 1)) +
  theme_bw() +
  theme(panel.grid = element_blank(),
        axis.title = element_text(size = 12),
        axis.title.x = element_blank(),
        axis.text = element_text(size = 12))

library(patchwork)
Fig6 = sfd2019 + fCC +plot_layout(ncol = 2) + plot_annotation(tag_levels = 'a', tag_suffix = ')')
#ggsave("Fig6.png", Fig6, width = 174, height = 100, units = "mm", dpi = 600)


### 5. Plotting Survivorship Plots ----

#### 5.1 By exposure & year ----

# calc number of colonies alive before and after 1st year
survivorship <- survs %>%     
  group_by(Exposure, Recruitment_year) %>%
  summarize(
    alive.start = n(),
    alive.after = sum(First_year_survival == "1"))


survivorship.perc = survivorship
survivorship.perc$alive.after = survivorship.perc$alive.after / survivorship.perc$alive.start 
survivorship.perc$alive.start = survivorship.perc$alive.start / survivorship.perc$alive.start 


# calc percentage of colonies alive in each year
survivorship.perc$perc.alive.2017 = case_when(
  survivorship.perc$Recruitment_year == 2017 ~ survivorship.perc$alive.start,
  survivorship.perc$Recruitment_year == 2018 ~ NA)

survivorship.perc$perc.alive.2018 = case_when(
  survivorship.perc$Recruitment_year == 2017 ~ survivorship.perc$alive.after,
  survivorship.perc$Recruitment_year == 2018 ~ survivorship.perc$alive.start)

survivorship.perc$perc.alive.2019 = case_when(
  survivorship.perc$Recruitment_year == 2017 ~ NA,
  survivorship.perc$Recruitment_year == 2018 ~ survivorship.perc$alive.after)


long.survivorship.perc <- survivorship.perc %>%
  pivot_longer(cols = c(perc.alive.2017, perc.alive.2018, perc.alive.2019), 
               names_to = "Year", 
               values_to = "percentage.alive") 
long.survivorship.perc$Year <- gsub("perc.alive.", "", long.survivorship.perc$Year)
long.survivorship.perc$Year <- as.numeric(long.survivorship.perc$Year)


# plot
fSshipPerc = ggplot(long.survivorship.perc, aes(x = Year, y = percentage.alive, color = Exposure)) +
  geom_point(size = 3) + geom_line(aes(group = interaction(Exposure, Recruitment_year), linetype = Recruitment_year)) +
  scale_linetype_manual(values = c("solid", "dashed")) + 
  labs(y = expression("Percentage of colonies surviving")) +
  scale_x_continuous(limits = c(2017, 2019), breaks = seq(2017, 2019, 1)) +
  scale_y_continuous(limits = c(0.58, 1), breaks = seq(0.6, 1, by = 0.1),labels = scales::percent_format()) +
  theme_bw() +
  theme(panel.grid = element_blank(),
        axis.title.x = element_blank(),
        axis.title.y = element_text(size = 10),
        axis.text.x = element_text(size = 10),
        legend.position = c(0.78, 0.25),  # Adjust this for the exact position 
        legend.background = element_blank(),
        legend.title = element_blank(),
        legend.text = element_text(size = 6),
        legend.key.size = unit(0.4, "cm"),
        legend.spacing.y = unit(0.03, "cm"))


#### 5.2 By morphotaxa ----


Morpho_survivorship <- survs %>%     
  group_by(Recruitment_year, Morphotaxa2) %>%
  summarize(
    alive.start = n(),
    alive.after = sum(First_year_survival == "1"))

Morpho_survivorship.perc = Morpho_survivorship
Morpho_survivorship.perc$alive.after = Morpho_survivorship.perc$alive.after / Morpho_survivorship.perc$alive.start 
Morpho_survivorship.perc$alive.start = Morpho_survivorship.perc$alive.start / Morpho_survivorship.perc$alive.start 

# calc number of colonies alive in each year
Morpho_survivorship.perc$alive.2017 = case_when(
  Morpho_survivorship.perc$Recruitment_year == 2017 ~ Morpho_survivorship.perc$alive.start,
  Morpho_survivorship.perc$Recruitment_year == 2018 ~ NA)

Morpho_survivorship.perc$alive.2018 = case_when(
  Morpho_survivorship.perc$Recruitment_year == 2017 ~ Morpho_survivorship.perc$alive.after,
  Morpho_survivorship.perc$Recruitment_year == 2018 ~ Morpho_survivorship.perc$alive.start)

Morpho_survivorship.perc$alive.2019 = case_when(
  Morpho_survivorship.perc$Recruitment_year == 2017 ~ NA,
  Morpho_survivorship.perc$Recruitment_year == 2018 ~ Morpho_survivorship.perc$alive.after)

long.Morpho_survivorship.perc <- Morpho_survivorship.perc %>%
  pivot_longer(cols = c(alive.2017, alive.2018, alive.2019), 
               names_to = "Year", 
               values_to = "percentage.alive") 
long.Morpho_survivorship.perc$Year <- gsub("alive.", "", long.Morpho_survivorship.perc$Year)
long.Morpho_survivorship.perc$Year <- as.numeric(long.Morpho_survivorship.perc$Year)


library(dplyr)

long.Morpho_survivorship.perc <- long.Morpho_survivorship.perc %>%
  mutate(Year = ifelse(Recruitment_year == 2018 & Morphotaxa2 == "Acropora" & Year == 2019, 
                       2019.02, 
                       Year))


morpho_colors <- c("Acropora" = "#D55E00",      
                   "Encrusting" = "#E69F00",    
                   "Massive" = "#009E73",       
                   "Other Branching" = "#56B4E9", 
                   "Unidentified" = "#CC79A7")


long.Morpho_survivorship.perc <- long.Morpho_survivorship.perc %>%
  mutate(Recruitment_year = recode(Recruitment_year, 
                                   "2017" = "2017 recruits", 
                                   "2018" = "2018 recruits"))

# plot
fSshipMorph.perc = ggplot(long.Morpho_survivorship.perc, aes(x = Year, y = percentage.alive, group = Morphotaxa2, fill = Morphotaxa2, colour = Morphotaxa2)) +
  geom_point(size = 3) + geom_line(aes(group = interaction(Morphotaxa2, Recruitment_year), linetype = Recruitment_year)) +
  scale_linetype_manual(values = c("solid", "dashed")) + 
  #labs(y = expression("Number of live colonies")) +
  scale_x_continuous(limits = c(2017, 2019.1), breaks = seq(2017, 2019, 1)) +
  scale_y_continuous(limits = c(0.58, 1), breaks = seq(0.6, 1, by = 0.1),labels = scales::percent_format()) +
  theme_bw() +
  theme(panel.grid = element_blank(),
        axis.title.x = element_blank(),
        axis.title.y = element_blank(),
        axis.text.x = element_text(size = 10),
        legend.position = c(0.78, 0.25),  # Adjust this for the exact position
        legend.background = element_blank(),
        legend.title = element_blank(),
        legend.text = element_text(size = 6),
        legend.key.size = unit(0.4, "cm"),
        legend.spacing.y = unit(0.03, "cm"))


# Fig S3
library(patchwork)
FigS3perc = (fSshipPerc + fSshipMorph.perc + plot_annotation(tag_levels = 'a', tag_suffix = ')'))

#ggsave("FigS3.png", FigS3perc, width = 174, height = 100, units = "mm", dpi = 600)
