# Supplementary material for: Fate-tracking early coral recruits following bleaching in a remote reef ecosystem
Source: Coral Reefs. 2025 Sep 3;44(5):1651–67. doi: 10.1007/s00338-025-02732-8 (PMC12500822; doi:10.1007/s00338-025-02732-8)
Supplement: Supplementary file 3 — Supplementary file3 (CSV 127 KB) [file 338_2025_2732_MOESM3_ESM.csv]

Site	Quadrat	Recruit_ref	Exposure	Colony_recruitment_year	Genus	Growth_form	X2017	X2018	X2019	Fate	AvailableAreaM2	Morphotaxa	Morphotaxa2
PC	3A	3A1	Exposed	2017	Acropora	Digitate	7.43	10.55	15.19	Survived	3.79938	Acropora_Digitate	Acropora
PC	3A	3A4	Exposed	2017	Acropora	Unidentified	3.7	5.93	NA	Crumble	3.79938	Unidentified	Unidentified
PC	3A	3A5	Exposed	2017	Acropora	Unidentified	4.57	16.67	12.95	Survived	3.79938	Unidentified	Unidentified
PC	3A	3A6	Exposed	2017	Acropora	Digitate	4.46	25.45	44.51	Survived	3.79938	Acropora_Digitate	Acropora
PC	3A	3A7	Exposed	2017	Acropora	Unidentified	3.95	5.31	5.57	Survived	3.79938	Unidentified	Unidentified
PC	3A	3A8	Exposed	2017	Unknown	Unidentified	4.69	NA	NA	Comp	3.79938	Unidentified	Unidentified
PC	3A	3A9	Exposed	2017	Acropora	Digitate	4.35	13.09	16.82	Survived	3.79938	Acropora_Digitate	Acropora
PC	3A	3A10	Exposed	2017	Acropora	Unidentified	3.28	6.42	6.04	Survived	3.79938	Unidentified	Unidentified
PC	3A	3A11	Exposed	2017	Acropora	Unidentified	6.59	6.93	8.38	Survived	3.79938	Unidentified	Unidentified
PC	3A	3A12	Exposed	2017	Unknown	Unidentified	2.44	6.13	NA	Comp	3.79938	Unidentified	Unidentified
PC	3A	3A13	Exposed	2017	Acropora	Corymbose	2.64	12.26	36.06	Survived	3.79938	Acropora_Corymbose	Acropora
PC	3A	3A14	Exposed	2017	Acropora	Unidentified	3.07	4.62	8.57	Survived	3.79938	Unidentified	Unidentified
PC	3A	3A15	Exposed	2017	Acropora	Digitate	2.96	10.57	10.48	Survived	3.79938	Acropora_Digitate	Acropora
PC	3A	3A16	Exposed	2017	Unknown	Digitate	1.32	3	6.74	Survived	3.79938	Other_Branching	Other_Branching
PC	3A	3A17	Exposed	2017	Unknown	Encrusting	3.17	8.18	NA	Survived	3.79938	Other_Encrusting	Encrusting
PC	3A	3A18	Exposed	2017	Unknown	Digitate	2.29	9.29	6.5	Survived	3.79938	Other_Branching	Other_Branching
PC	3A	3A19	Exposed	2017	Acropora	Digitate	2.97	15.13	16.14	Survived	3.79938	Acropora_Digitate	Acropora
PC	3A	3A20	Exposed	2017	Acropora	Unidentified	2.24	9.72	3.63	Survived	3.79938	Unidentified	Unidentified
PC	3A	3A21	Exposed	2017	Acropora	Digitate	1.69	14.73	26.51	Survived	3.79938	Acropora_Digitate	Acropora
PC	3A	3A22	Exposed	2017	Acropora	Unidentified	6.71	11.65	NA	Comp	3.79938	Unidentified	Unidentified
PC	3A	3A23	Exposed	2017	Montipora	Encrusting	6.9	12.64	16.27	Survived	3.79938	Other_Encrusting	Encrusting
PC	3A	3A24	Exposed	2017	Montipora	Encrusting	4.17	6	4.83	Survived	3.79938	Other_Encrusting	Encrusting
PC	3A	3A25	Exposed	2017	Montipora	Encrusting	8.37	11.73	7.74	Survived	3.79938	Other_Encrusting	Encrusting
PC	3A	3A26	Exposed	2017	Acropora	Unidentified	2.97	8.81	NA	Gone	3.79938	Unidentified	Unidentified
PC	3A	3A27	Exposed	2017	Acropora	Unidentified	3.81	6.79	NA	Gone	3.79938	Unidentified	Unidentified
PC	3A	3A28	Exposed	2017	Acropora	Unidentified	7	6.04	NA	Gone	3.79938	Unidentified	Unidentified
PC	3A	3A29	Exposed	2017	Unknown	Unidentified	2.55	3.89	NA	Gone	3.79938	Unidentified	Unidentified
PC	3A	3A30	Exposed	2017	Unknown	Unidentified	2.48	NA	NA	Gone	3.79938	Unidentified	Unidentified
PC	3A	3A31	Exposed	2017	Acropora	Corymbose	4.27	7.71	16.54	Survived	3.79938	Acropora_Corymbose	Acropora
PC	3A	3A32	Exposed	2017	Unknown	Unidentified	5.71	NA	NA	Crumble	3.79938	Unidentified	Unidentified
PC	3A	3A33	Exposed	2017	Unknown	Unidentified	1.89	NA	NA	Gone	3.79938	Unidentified	Unidentified
PC	3A	3A34	Exposed	2017	Unknown	Unidentified	2.37	3.22	NA	Comp	3.79938	Unidentified	Unidentified
PC	3A	3A35	Exposed	2017	Acropora	Unidentified	2.5	7.68	4.5	Survived	3.79938	Unidentified	Unidentified
PC	3A	3A36	Exposed	2017	Acropora	Digitate	5.98	17.9	32.15	Survived	3.79938	Acropora_Digitate	Acropora
PC	3A	3A37	Exposed	2017	Acropora	Digitate	3.18	6.91	10.41	Survived	3.79938	Acropora_Digitate	Acropora
PC	3A	3A38	Exposed	2017	Unknown	Unidentified	5.48	6.02	NA	Gone	3.79938	Unidentified	Unidentified
PC	3A	3A39	Exposed	2017	Unknown	Unidentified	4.66	NA	NA	Gone	3.79938	Unidentified	Unidentified
PC	3A	3A40	Exposed	2017	Acropora	Digitate	6.05	9.6	19.53	Survived	3.79938	Acropora_Digitate	Acropora
PC	3A	3A41	Exposed	2017	Unknown	Unidentified	1.92	5.86	3.36	Survived	3.79938	Unidentified	Unidentified
PC	3A	3A42	Exposed	2017	Acropora	Unidentified	7.71	12.43	3.77	Survived	3.79938	Unidentified	Unidentified
PC	3A	3A43	Exposed	2017	Acropora	Unidentified	2.1	5.79	NA	Gone	3.79938	Unidentified	Unidentified
PC	3A	3A44	Exposed	2017	Acropora	Digitate	2.87	21.79	38.22	Survived	3.79938	Acropora_Digitate	Acropora
PC	3A	3A45	Exposed	2017	Acropora	Unidentified	2.12	3.41	4.83	Survived	3.79938	Unidentified	Unidentified
PC	3A	3A46	Exposed	2017	Unknown	Unidentified	3.86	3.49	NA	Comp	3.79938	Unidentified	Unidentified
PC	3A	3A47	Exposed	2017	Unknown	Unidentified	3.53	NA	NA	Gone	3.79938	Unidentified	Unidentified
PC	3A	3A48	Exposed	2017	Acropora	Corymbose	4.43	8.4	19.83	Survived	3.79938	Acropora_Corymbose	Acropora
PC	3A	3A49	Exposed	2017	Acropora	Digitate	6.54	16.15	29.59	Survived	3.79938	Acropora_Digitate	Acropora
PC	3A	3A50	Exposed	2017	Acropora	Unidentified	5.03	6.68	NA	Comp	3.79938	Unidentified	Unidentified
PC	3A	3A51	Exposed	2017	Unknown	Unidentified	1.79	5.38	3.68	Survived	3.79938	Unidentified	Unidentified
PC	3A	3A52	Exposed	2017	Unknown	Unidentified	1.36	NA	NA	Gone	3.79938	Unidentified	Unidentified
PC	3A	3A53	Exposed	2017	Acropora	Digitate	2.74	6.27	6.33	Survived	3.79938	Acropora_Digitate	Acropora
PC	3A	3A54	Exposed	2017	Acropora	Digitate	12	21.96	30.76	Survived	3.79938	Acropora_Digitate	Acropora
PC	3A	3A55	Exposed	2017	Acropora	Unidentified	4.78	9.34	15.52	Survived	3.79938	Unidentified	Unidentified
PC	3A	3A56	Exposed	2017	Unknown	Unidentified	1.99	4.08	4.13	Survived	3.79938	Unidentified	Unidentified
PC	3A	3A57	Exposed	2017	Unknown	Unidentified	1.9	1.81	3.39	Survived	3.79938	Unidentified	Unidentified
PC	3A	3A58	Exposed	2017	Unknown	Unidentified	2.36	6.64	4.83	Survived	3.79938	Unidentified	Unidentified
PC	3A	3A59	Exposed	2017	Acropora	Corymbose	6.7	20.02	19.9	Survived	3.79938	Acropora_Corymbose	Acropora
PC	3A	3A60	Exposed	2017	Acropora	Unidentified	2.88	6.82	9.57	Survived	3.79938	Unidentified	Unidentified
PC	3A	3A61	Exposed	2017	Acropora	Corymbose	5.29	9.44	16.57	Survived	3.79938	Acropora_Corymbose	Acropora
PC	3A	3A62	Exposed	2017	Unknown	Unidentified	0.85	1.58	3.16	Survived	3.79938	Unidentified	Unidentified
PC	3A	3A63	Exposed	2017	Montipora	Unidentified	2.82	5.56	NA	Gone	3.79938	Unidentified	Unidentified
PC	3A	3A64	Exposed	2017	Acropora	Digitate	3.11	7.75	8.72	Survived	3.79938	Acropora_Digitate	Acropora
PC	3A	3A65	Exposed	2017	Acropora	Digitate	2.52	10.11	15.11	Survived	3.79938	Acropora_Digitate	Acropora
PC	3A	3A66	Exposed	2017	Acropora	Digitate	3.16	6.79	11.24	Survived	3.79938	Acropora_Digitate	Acropora
PC	3A	3A67	Exposed	2017	Montipora	Unidentified	1.92	7.76	NA	Gone	3.79938	Unidentified	Unidentified
PC	3A	3A68	Exposed	2017	Acropora	Unidentified	3.06	9.62	16.11	Survived	3.79938	Unidentified	Unidentified
PC	3A	3A69	Exposed	2017	Acropora	Unidentified	8	10.46	10.64	Survived	3.79938	Unidentified	Unidentified
PC	3A	3A70	Exposed	2017	Unknown	Unidentified	2.77	2.78	4.67	Survived	3.79938	Unidentified	Unidentified
PC	3A	3A71	Exposed	2017	Pavona	Corymbose	1.75	27.42	56.44	Survived	3.79938	Other_Branching	Other_Branching
PC	3A	3A72	Exposed	2017	Acropora	Unidentified	2.41	10.06	5.23	Survived	3.79938	Unidentified	Unidentified
PC	3A	3A73	Exposed	2017	Acropora	Digitate	0.85	23.76	37.24	Survived	3.79938	Acropora_Digitate	Acropora
PC	3A	3A74	Exposed	2017	Porites	Unidentified	2.05	7.36	NA	Comp	3.79938	Unidentified	Unidentified
PC	3A	3A75	Exposed	2017	Unknown	Unidentified	1.37	3.86	NA	Comp	3.79938	Unidentified	Unidentified
PC	3A	3A76	Exposed	2017	Acropora	Digitate	2.52	5.76	10.95	Survived	3.79938	Acropora_Digitate	Acropora
PC	3A	3A77	Exposed	2017	Acropora	Digitate	8.94	24.34	30.09	Survived	3.79938	Acropora_Digitate	Acropora
PC	3A	3A78	Exposed	2017	Acropora	Digitate	3.82	8.62	13.53	Survived	3.79938	Acropora_Digitate	Acropora
PC	3A	3A79	Exposed	2017	Unknown	Unidentified	2	8.51	6.3	Survived	3.79938	Unidentified	Unidentified
PC	3A	3A80	Exposed	2017	Acropora	Unidentified	3.23	9.61	7.85	Survived	3.79938	Unidentified	Unidentified
PC	3A	3A81	Exposed	2017	Acropora	Unidentified	3.38	9.14	14.68	Survived	3.79938	Unidentified	Unidentified
PC	3A	3A82	Exposed	2017	Unknown	Unidentified	2.53	NA	NA	Gone	3.79938	Unidentified	Unidentified
PC	3A	3A83	Exposed	2017	Acropora	Unidentified	3.55	8.26	13	Survived	3.79938	Unidentified	Unidentified
PC	3A	3A84	Exposed	2017	Pocillopora	Unidentified	8.07	NA	NA	Survived	3.79938	Unidentified	Unidentified
PC	3A	3A85	Exposed	2017	Acropora	Digitate	13.79	28.43	64.61	Survived	3.79938	Acropora_Digitate	Acropora
PC	3A	3A86	Exposed	2017	Acropora	Digitate	7.63	9.15	39.17	Survived	3.79938	Acropora_Digitate	Acropora
PC	3A	3A87	Exposed	2017	Acropora	Corymbose	5.48	28.02	54.11	Survived	3.79938	Acropora_Corymbose	Acropora
PC	3A	3A88	Exposed	2017	Acropora	Digitate	1.92	10.74	13.98	Survived	3.79938	Acropora_Digitate	Acropora
PC	3A	3A89	Exposed	2017	Montipora	Encrusting	NA	16.95	22.95	Survived	3.79938	Other_Encrusting	Encrusting
PC	3A	3A90	Exposed	2017	Acropora	Digitate	1.12	11.04	27.65	Survived	3.79938	Acropora_Digitate	Acropora
PC	3A	3A91	Exposed	2017	Acropora	Digitate	1.53	16.04	28.75	Survived	3.79938	Acropora_Digitate	Acropora
PC	3A	3A92	Exposed	2017	Porites	Unidentified	1.43	1.61	4.36	Survived	3.79938	Unidentified	Unidentified
PC	3A	3A93	Exposed	2017	Pavona	Corymbose	3.21	12.08	31.68	Survived	3.79938	Other_Branching	Other_Branching
PC	3A	3A94	Exposed	2017	Acropora	Digitate	1.26	24.17	56.45	Survived	3.79938	Acropora_Digitate	Acropora
PC	3A	3A95	Exposed	2018	Acropora	Digitate	NA	6.43	16.36	Survived	3.79938	Acropora_Digitate	Acropora
PC	3A	3A96	Exposed	2017	Unknown	Unidentified	1.42	3.39	NA	Gone	3.79938	Unidentified	Unidentified
PC	3A	3A97	Exposed	2018	Acropora	Digitate	NA	13.17	47.95	Survived	3.79938	Acropora_Digitate	Acropora
PC	3A	3A98	Exposed	2018	Acropora	Digitate	NA	10.74	12.69	Survived	3.79938	Acropora_Digitate	Acropora
PC	3A	3A99	Exposed	2018	Acropora	Digitate	NA	5.58	6.87	Survived	3.79938	Acropora_Digitate	Acropora
PC	3A	3A100	Exposed	2018	Acropora	Corymbose	NA	7.08	28.9	Survived	3.79938	Acropora_Corymbose	Acropora
PC	3A	3A101	Exposed	2018	Acropora	Unidentified	NA	11.15	26.74	Survived	3.79938	Unidentified	Unidentified
PC	3A	3A102	Exposed	2017	Unknown	Unidentified	0.24	4.96	NA	Gone	3.79938	Unidentified	Unidentified
PC	3A	3A103	Exposed	2018	Acropora	Unidentified	NA	2.34	5.52	Survived	3.79938	Unidentified	Unidentified
PC	3A	3A104	Exposed	2018	Acropora	Unidentified	NA	2.79	8.92	Survived	3.79938	Unidentified	Unidentified
PC	3A	3A105	Exposed	2018	Acropora	Unidentified	NA	3.67	3.86	Survived	3.79938	Unidentified	Unidentified
PC	3A	3A106	Exposed	2017	Unknown	Encrusting	6.36	8.01	8.87	Survived	3.79938	Other_Encrusting	Encrusting
PC	3A	3A107	Exposed	2017	Acropora	Corymbose	0.86	14.36	30.04	Survived	3.79938	Acropora_Corymbose	Acropora
PC	3A	3A108	Exposed	2017	Acropora	Digitate	1.75	15.63	29.1	Survived	3.79938	Acropora_Digitate	Acropora
PC	3A	3A109	Exposed	2017	Acropora	Digitate	1.72	9.02	17.43	Survived	3.79938	Acropora_Digitate	Acropora
PC	3A	3A110	Exposed	2017	Porites	Digitate	2.46	8.97	NA	Dead	3.79938	Other_Branching	Other_Branching
PC	3A	3A111	Exposed	2018	Unknown	Unidentified	NA	4.12	NA	Gone	3.79938	Unidentified	Unidentified
PC	3A	3A112	Exposed	2018	Unknown	Unidentified	NA	3.47	2.31	Survived	3.79938	Unidentified	Unidentified
PC	3A	3A113	Exposed	2017	Porites	Unidentified	0.64	11.11	5.46	Survived	3.79938	Unidentified	Unidentified
PC	3A	3A114	Exposed	2018	Porites	Unidentified	NA	6.38	7.56	Survived	3.79938	Unidentified	Unidentified
PC	3A	3A115	Exposed	2018	Unknown	Unidentified	NA	2.63	NA	Gone	3.79938	Unidentified	Unidentified
PC	3A	3A116	Exposed	2018	Acropora	Unidentified	NA	10.66	12.59	Survived	3.79938	Unidentified	Unidentified
PC	3A	3A117	Exposed	2017	Acropora	Digitate	0.83	5.02	7.47	Survived	3.79938	Acropora_Digitate	Acropora
PC	3A	3A118	Exposed	2018	Acropora	Unidentified	NA	4.58	NA	Gone	3.79938	Unidentified	Unidentified
PC	3A	3A119	Exposed	2018	Acropora	Digitate	NA	11	20.34	Survived	3.79938	Acropora_Digitate	Acropora
PC	3A	3A120	Exposed	2018	Unknown	Unidentified	NA	3.95	4.24	Survived	3.79938	Unidentified	Unidentified
PC	3A	3A121	Exposed	2017	Acropora	Corymbose	1.09	14.97	36.14	Survived	3.79938	Acropora_Corymbose	Acropora
PC	3A	3A122	Exposed	2017	Acropora	Digitate	2.73	16.84	47.21	Survived	3.79938	Acropora_Digitate	Acropora
PC	3A	3A123	Exposed	2018	Unknown	Unidentified	NA	2.5	4.69	Survived	3.79938	Unidentified	Unidentified
PC	3A	3A124	Exposed	2018	Pavona	Corymbose	NA	17.8	33.28	Survived	3.79938	Other_Branching	Other_Branching
PC	3A	3A125	Exposed	2017	Acropora	Digitate	0.66	23.41	52.18	Survived	3.79938	Acropora_Digitate	Acropora
PC	3A	3A126	Exposed	2018	Unknown	Encrusting	NA	7.59	14.65	Survived	3.79938	Other_Encrusting	Encrusting
PC	3A	3A127	Exposed	2018	Unknown	Encrusting	NA	4.17	7.61	Survived	3.79938	Other_Encrusting	Encrusting
PC	3A	3A128	Exposed	2018	Acropora	Digitate	NA	34.99	16.37	Survived	3.79938	Acropora_Digitate	Acropora
PC	3A	3A129	Exposed	2018	Acropora	Digitate	NA	8.5	21.08	Survived	3.79938	Acropora_Digitate	Acropora
PC	3A	3A131	Exposed	2019	Montipora	Unidentified	NA	NA	4.83	Survived	3.79938	Unidentified	Unidentified
PC	3A	3A132	Exposed	2019	Unknown	Unidentified	NA	NA	1.78	Survived	3.79938	Unidentified	Unidentified
PC	3A	3A133	Exposed	2019	Porites	Encrusting	NA	NA	3.78	Survived	3.79938	Porites_Encrusting	Encrusting
PC	3A	3A134	Exposed	2018	Acropora	Unidentified	NA	5.84	6.3	Survived	3.79938	Unidentified	Unidentified
PC	3A	3A135	Exposed	2018	Unknown	Unidentified	NA	6.23	6.65	Survived	3.79938	Unidentified	Unidentified
PC	3A	3A136	Exposed	2019	Unknown	Unidentified	NA	NA	5.42	Survived	3.79938	Unidentified	Unidentified
PC	3A	3A137	Exposed	2019	Unknown	Unidentified	NA	NA	4.66	Survived	3.79938	Unidentified	Unidentified
PC	3A	3A139	Exposed	2018	Acropora	Unidentified	NA	6.74	10.22	Survived	3.79938	Unidentified	Unidentified
PC	3A	3A140	Exposed	2018	Leptastrea	Encrusting	NA	2.45	9.52	Survived	3.79938	Other_Encrusting	Encrusting
PC	3A	3A141	Exposed	2019	Unknown	Unidentified	NA	NA	2.36	Survived	3.79938	Unidentified	Unidentified
PC	3A	3A142	Exposed	2019	Unknown	Unidentified	NA	NA	1.51	Survived	3.79938	Unidentified	Unidentified
PC	3A	3A143	Exposed	2019	Unknown	Encrusting	NA	NA	1.05	Survived	3.79938	Other_Encrusting	Encrusting
PC	3A	3A144	Exposed	2019	Unknown	Encrusting	NA	NA	2.84	Survived	3.79938	Other_Encrusting	Encrusting
PC	3A	3A145	Exposed	2019	Favites	Encrusting	NA	NA	5.79	Survived	3.79938	Other_Encrusting	Encrusting
PC	3A	3A146	Exposed	2018	Unknown	Encrusting	NA	0.66	3.19	Survived	3.79938	Other_Encrusting	Encrusting
PC	3A	3A147	Exposed	2019	Unknown	Unidentified	NA	NA	6.01	Survived	3.79938	Unidentified	Unidentified
PC	3A	3A148	Exposed	2018	Unknown	Encrusting	NA	1.53	2.28	Survived	3.79938	Other_Encrusting	Encrusting
PC	3A	3A149	Exposed	2018	Unknown	Encrusting	NA	3.34	8.78	Survived	3.79938	Other_Encrusting	Encrusting
PC	3A	3A150	Exposed	2018	Unknown	Unidentified	NA	2.29	2.61	Survived	3.79938	Unidentified	Unidentified
PC	3A	3A151	Exposed	2018	Unknown	Encrusting	NA	1.3	5.53	Survived	3.79938	Other_Encrusting	Encrusting
PC	3A	3A156	Exposed	2018	Unknown	Encrusting	NA	7.47	14.57	Survived	3.79938	Other_Encrusting	Encrusting
PC	3A	3A158	Exposed	2019	Leptastrea	Encrusting	NA	NA	2.85	Survived	3.79938	Other_Encrusting	Encrusting
PC	3A	3A159	Exposed	2018	Acropora	Unidentified	NA	5.92	NA	Comp	3.79938	Unidentified	Unidentified
PC	3B	3B1	Exposed	2017	Acropora	Digitate	7.31	15.26	NA	Crumble	4.28798	Acropora_Digitate	Acropora
PC	3B	3B2	Exposed	2017	Acropora	Digitate	18.7	18.91	NA	Crumble	4.28798	Acropora_Digitate	Acropora
PC	3B	3B3	Exposed	2017	Unknown	Unidentified	1.26	NA	NA	Gone	4.28798	Unidentified	Unidentified
PC	3B	3B4	Exposed	2017	Acropora	Unidentified	1.92	8.27	NA	Crumble	4.28798	Unidentified	Unidentified
PC	3B	3B5	Exposed	2017	Unknown	Unidentified	2.51	NA	NA	Gone	4.28798	Unidentified	Unidentified
PC	3B	3B6	Exposed	2017	Acropora	Digitate	12.46	17.61	NA	Crumble	4.28798	Acropora_Digitate	Acropora
PC	3B	3B7	Exposed	2017	Acropora	Digitate	27.37	37.83	NA	Crumble	4.28798	Acropora_Digitate	Acropora
PC	3B	3B8	Exposed	2017	Unknown	Unidentified	6.85	NA	NA	Crumble	4.28798	Unidentified	Unidentified
PC	3B	3B9	Exposed	2017	Acropora	Unidentified	10.7	NA	NA	Crumble	4.28798	Unidentified	Unidentified
PC	3B	3B10	Exposed	2017	Unknown	Unidentified	1.24	NA	NA	Crumble	4.28798	Unidentified	Unidentified
PC	3B	3B11	Exposed	2017	Porites	Encrusting	15.87	NA	NA	Crumble	4.28798	Porites_Encrusting	Encrusting
PC	3B	3B12	Exposed	2017	Unknown	Encrusting	4.56	NA	NA	Crumble	4.28798	Other_Encrusting	Encrusting
PC	3B	3B13	Exposed	2017	Acropora	Tabular	30.28	64.32	314.41	Survived	4.28798	Acropora_Tabular	Acropora
PC	3B	3B15	Exposed	2017	Acropora	Tabular	9.61	17.9	52.29	Survived	4.28798	Acropora_Tabular	Acropora
PC	3B	3B16	Exposed	2017	Acropora	Unidentified	4.81	13.17	NA	Comp	4.28798	Unidentified	Unidentified
PC	3B	3B17	Exposed	2017	Pocillopora	Digitate	15.08	NA	NA	Gone	4.28798	Other_Branching	Other_Branching
PC	3B	3B18	Exposed	2017	Acropora	Digitate	6.06	10.2	16.14	Survived	4.28798	Acropora_Digitate	Acropora
PC	3B	3B19	Exposed	2017	Acropora	Digitate	12.37	33.97	81.32	Survived	4.28798	Acropora_Digitate	Acropora
PC	3B	3B20	Exposed	2017	Acropora	Digitate	11.92	19.32	25.78	Survived	4.28798	Acropora_Digitate	Acropora
PC	3B	3B21	Exposed	2017	Acropora	Digitate	13.58	20.85	NA	Crumble	4.28798	Acropora_Digitate	Acropora
PC	3B	3B22	Exposed	2017	Pocillopora	Digitate	14.14	23.48	35.4	Survived	4.28798	Other_Branching	Other_Branching
PC	3B	3B23	Exposed	2017	Acropora	Corymbose	17.05	37.91	88.18	Survived	4.28798	Acropora_Corymbose	Acropora
PC	3B	3B24	Exposed	2017	Acropora	Digitate	40.21	53.25	110.6	Survived	4.28798	Acropora_Digitate	Acropora
PC	3B	3B33	Exposed	2017	Porites	Encrusting	5.91	11.34	8.08	Survived	4.28798	Porites_Encrusting	Encrusting
PC	3B	3B34	Exposed	2017	Acropora	Digitate	6.45	18.48	45.09	Survived	4.28798	Acropora_Digitate	Acropora
PC	3B	3B35	Exposed	2018	Unknown	Unidentified	NA	5.04	NA	Gone	4.28798	Unidentified	Unidentified
PC	3B	3B36	Exposed	2018	Goniastrea	Unidentified	NA	7.49	4.51	Survived	4.28798	Unidentified	Unidentified
PC	3B	3B37	Exposed	2017	Acropora	Digitate	6.7	33.43	59.14	Survived	4.28798	Acropora_Digitate	Acropora
PC	3B	3B38	Exposed	2018	Acropora	Digitate	NA	10.12	24.75	Survived	4.28798	Acropora_Digitate	Acropora
PC	3B	3B40	Exposed	2017	Acropora	Corymbose	1.1	10.88	23.86	Survived	4.28798	Acropora_Corymbose	Acropora
PC	3B	3B42	Exposed	2017	Porites	Massive	NA	6.04	20.57	Survived	4.28798	Porites_Massive	Massive
PC	3B	3B44	Exposed	2018	Porites	Massive	NA	9.73	20.23	Survived	4.28798	Porites_Massive	Massive
PC	3B	3B45	Exposed	2018	Porites	Encrusting	NA	5.32	14.15	Survived	4.28798	Porites_Encrusting	Encrusting
PC	3B	3B47	Exposed	2018	Porites	Massive	NA	3.52	4.17	Survived	4.28798	Porites_Massive	Massive
PC	3B	3B48	Exposed	2018	Porites	Massive	NA	5.37	6.56	Survived	4.28798	Porites_Massive	Massive
PC	3B	3B49	Exposed	2018	Porites	Encrusting	NA	1.82	12.07	Survived	4.28798	Porites_Encrusting	Encrusting
PC	3B	3B50	Exposed	2017	Acropora	Corymbose	2.97	9.26	39.4	Survived	4.28798	Acropora_Corymbose	Acropora
PC	3B	3B54	Exposed	2019	Unknown	Encrusting	NA	NA	8.64	Survived	4.28798	Other_Encrusting	Encrusting
PC	3B	3B55	Exposed	2018	Unknown	Encrusting	NA	4.01	7.35	Survived	4.28798	Other_Encrusting	Encrusting
PC	3B	3B57	Exposed	2018	Unknown	Encrusting	NA	3.82	19.09	Survived	4.28798	Other_Encrusting	Encrusting
PC	3B	3B59	Exposed	2019	Leptastrea	Encrusting	NA	NA	3.28	Survived	4.28798	Other_Encrusting	Encrusting
PC	3B	3B60	Exposed	2018	Unknown	Encrusting	NA	1.4	4.06	Survived	4.28798	Other_Encrusting	Encrusting
PC	3B	3B61	Exposed	2018	Leptastrea	Encrusting	NA	NA	4.03	Survived	4.28798	Other_Encrusting	Encrusting
PC	3B	3B62	Exposed	2017	Astreopora	Massive	NA	11.52	29.25	Survived	4.28798	Other_Massive	Massive
PC	3B	3B63	Exposed	2017	Symphyllia	Submassive	NA	14.84	27.22	Survived	4.28798	Submassive	Other_Branching
PC	3B	3B64	Exposed	2018	Astreopora	Massive	NA	3.28	9.91	Survived	4.28798	Other_Massive	Massive
PC	3B	3B65	Exposed	2017	Leptastrea	Encrusting	1.96	4.65	8.14	Survived	4.28798	Other_Encrusting	Encrusting
PC	3B	3B66	Exposed	2019	Leptastrea	Encrusting	NA	NA	4.42	Survived	4.28798	Other_Encrusting	Encrusting
PC	3B	3B67	Exposed	2019	Pocillopora	Submassive	NA	NA	26.8	Survived	4.28798	Submassive	Other_Branching
PC	3B	3B68	Exposed	2018	Unknown	Encrusting	NA	1.31	3.73	Survived	4.28798	Other_Encrusting	Encrusting
PC	3B	3B71	Exposed	2019	Unknown	Encrusting	NA	NA	3.22	Survived	4.28798	Other_Encrusting	Encrusting
PC	3B	3B72	Exposed	2019	Unknown	Encrusting	NA	NA	1.72	Survived	4.28798	Other_Encrusting	Encrusting
PC	3C	3C1	Exposed	2017	Unknown	Encrusting	4.2	NA	NA	Gone	3.75205	Other_Encrusting	Encrusting
PC	3C	3C7	Exposed	2017	Acropora	Digitate	3.18	21.26	43.33	Survived	3.75205	Acropora_Digitate	Acropora
PC	3C	3C9	Exposed	2017	Acropora	Corymbose	4.89	6.83	15.22	Survived	3.75205	Acropora_Corymbose	Acropora
PC	3C	3C10	Exposed	2017	Porites	Encrusting	3.05	7.91	17.42	Survived	3.75205	Porites_Encrusting	Encrusting
PC	3C	3C20	Exposed	2017	Unknown	Unidentified	1.83	NA	NA	Crumble	3.75205	Unidentified	Unidentified
PC	3C	3C21	Exposed	2017	Acropora	Digitate	2.86	13.8	24.84	Survived	3.75205	Acropora_Digitate	Acropora
PC	3C	3C22	Exposed	2017	Acropora	Corymbose	1.3	13.11	58.18	Survived	3.75205	Acropora_Corymbose	Acropora
PC	3C	3C23	Exposed	2017	Acropora	Digitate	NA	25.31	131.67	Survived	3.75205	Acropora_Digitate	Acropora
PC	3C	3C25	Exposed	2018	Acropora	Digitate	NA	16.63	30.81	Survived	3.75205	Acropora_Digitate	Acropora
PC	3C	3C27	Exposed	2017	Porites	Massive	NA	8.84	NA	Crumble	3.75205	Porites_Massive	Massive
PC	3C	3C28	Exposed	2018	Acropora	Unidentified	NA	3.07	11.92	Survived	3.75205	Unidentified	Unidentified
PC	3C	3C29	Exposed	2018	Leptastrea	Encrusting	NA	NA	13.82	Survived	3.75205	Other_Encrusting	Encrusting
PC	3C	3C30	Exposed	2018	Unknown	Unidentified	NA	1.07	2.83	Survived	3.75205	Unidentified	Unidentified
PC	3C	3C36	Exposed	2018	Unknown	Encrusting	NA	3.18	4.31	Survived	3.75205	Other_Encrusting	Encrusting
PC	3C	3C38	Exposed	2018	Unknown	Massive	NA	3.49	7.72	Survived	3.75205	Other_Massive	Massive
PC	3C	3C39	Exposed	2018	Unknown	Encrusting	NA	2.87	12.73	Survived	3.75205	Other_Encrusting	Encrusting
PC	3C	3C41	Exposed	2017	Leptastrea	Encrusting	NA	4.29	21.16	Survived	3.75205	Other_Encrusting	Encrusting
PC	3C	3C45	Exposed	2018	Acropora	Unidentified	NA	4.48	9.38	Survived	3.75205	Unidentified	Unidentified
PC	3C	3C46	Exposed	2018	Porites	Encrusting	NA	2.82	2.99	Survived	3.75205	Porites_Encrusting	Encrusting
PC	3C	3C47	Exposed	2018	Porites	Encrusting	NA	2.42	4.02	Survived	3.75205	Porites_Encrusting	Encrusting
POU	8A	8A4	Exposed	2017	Leptastrea	Encrusting	4.91	7.33	5.19	Survived	4.17689	Other_Encrusting	Encrusting
POU	8A	8A7	Exposed	2017	Acropora	Unidentified	7.69	16.81	14.44	Survived	4.17689	Unidentified	Unidentified
POU	8A	8A8	Exposed	2017	Acropora	Unidentified	3.63	9.59	13.94	Survived	4.17689	Unidentified	Unidentified
POU	8A	8A9	Exposed	2017	Porites	Encrusting	13.32	8.16	NA	Gone	4.17689	Porites_Encrusting	Encrusting
POU	8A	8A13	Exposed	2018	Hydnophora	Encrusting	NA	18.03	38.47	Survived	4.17689	Other_Encrusting	Encrusting
POU	8A	8A14	Exposed	2017	Acropora	Unidentified	5.21	11.84	23.55	Survived	4.17689	Unidentified	Unidentified
POU	8A	8A15	Exposed	2017	Acropora	Digitate	9.78	18.25	22.01	Survived	4.17689	Acropora_Digitate	Acropora
POU	8A	8A16	Exposed	2017	Acropora	Digitate	2.32	22.49	45.48	Survived	4.17689	Acropora_Digitate	Acropora
POU	8A	8A17	Exposed	2017	Leptoseris	Encrusting	6.61	12.14	NA	Gone	4.17689	Other_Encrusting	Encrusting
POU	8A	8A18	Exposed	2018	Unknown	Unidentified	NA	5.12	6.25	Survived	4.17689	Unidentified	Unidentified
POU	8A	8A19	Exposed	2018	Acropora	Unidentified	NA	11.17	17.82	Survived	4.17689	Unidentified	Unidentified
POU	8A	8A20	Exposed	2018	Porites	Unidentified	NA	5.54	6.85	Survived	4.17689	Unidentified	Unidentified
POU	8A	8A25	Exposed	2017	Porites	Massive	NA	3.21	NA	Gone	4.17689	Porites_Massive	Massive
POU	8A	8A28	Exposed	2018	Acropora	Unidentified	NA	5.46	13.76	Survived	4.17689	Unidentified	Unidentified
POU	8A	8A31	Exposed	2017	Porites	Digitate	NA	1.66	8.51	Survived	4.17689	Other_Branching	Other_Branching
POU	8A	8A32	Exposed	2019	Acropora	Unidentified	NA	NA	11.47	Survived	4.17689	Unidentified	Unidentified
POU	8A	8A33	Exposed	2019	Acropora	Unidentified	NA	NA	7.19	Survived	4.17689	Unidentified	Unidentified
POU	8A	8A34	Exposed	2018	Porites	Massive	NA	6.04	13.42	Survived	4.17689	Porites_Massive	Massive
POU	8A	8A35	Exposed	2019	Acropora	Unidentified	NA	NA	8.33	Survived	4.17689	Unidentified	Unidentified
POU	8A	8A36	Exposed	2019	Unknown	Unidentified	NA	NA	10.07	Survived	4.17689	Unidentified	Unidentified
POU	8A	8A37	Exposed	2019	Unknown	Unidentified	NA	NA	11.14	Survived	4.17689	Unidentified	Unidentified
POU	8A	8A38	Exposed	2019	Acropora	Unidentified	NA	NA	11.11	Survived	4.17689	Unidentified	Unidentified
POU	8A	8A39	Exposed	2019	Acropora	Unidentified	NA	NA	5.57	Survived	4.17689	Unidentified	Unidentified
POU	8A	8A41	Exposed	2019	Unknown	Encrusting	NA	NA	3.25	Survived	4.17689	Other_Encrusting	Encrusting
POU	8A	8A43	Exposed	2018	Unknown	Encrusting	NA	2.17	20.56	Survived	4.17689	Other_Encrusting	Encrusting
POU	8A	8A44	Exposed	2018	Porites	Encrusting	NA	2.21	5.78	Survived	4.17689	Porites_Encrusting	Encrusting
POU	8A	8A45	Exposed	2018	Unknown	Encrusting	NA	2.86	4.04	Survived	4.17689	Other_Encrusting	Encrusting
POU	8A	8A46	Exposed	2018	Porites	Massive	NA	NA	11.89	Survived	4.17689	Porites_Massive	Massive
POU	8A	8A47	Exposed	2019	Favites	Encrusting	NA	NA	2.08	Survived	4.17689	Other_Encrusting	Encrusting
POU	8A	8A48	Exposed	2019	Unknown	Unidentified	NA	NA	4.7	Survived	4.17689	Unidentified	Unidentified
POU	8A	8A49	Exposed	2018	Unknown	Encrusting	NA	41.61	138.84	Survived	4.17689	Other_Encrusting	Encrusting
POU	8A	8A50	Exposed	2018	Unknown	Unidentified	NA	3.02	5.49	Survived	4.17689	Unidentified	Unidentified
POU	8A	8A51	Exposed	2018	Unknown	Encrusting	NA	32.12	107.84	Survived	4.17689	Other_Encrusting	Encrusting
POU	8B	8B14	Exposed	2017	Acropora	Unidentified	21.47	26.58	35.01	Survived	3.46525	Unidentified	Unidentified
POU	8B	8B30	Exposed	2018	Unknown	Submassive	NA	4.93	16.02	Survived	3.46525	Submassive	Other_Branching
POU	8B	8B31	Exposed	2018	Unknown	Unidentified	NA	4.31	NA	Gone	3.46525	Unidentified	Unidentified
POU	8B	8B32	Exposed	2018	Acropora	Unidentified	NA	3.32	11.53	Survived	3.46525	Unidentified	Unidentified
POU	8B	8B33	Exposed	2018	Acropora	Unidentified	NA	1.57	8.1	Survived	3.46525	Unidentified	Unidentified
POU	8B	8B34	Exposed	2018	Faviid	Encrusting	NA	1.46	1.99	Survived	3.46525	Other_Encrusting	Encrusting
POU	8B	8B35	Exposed	2018	Faviid	Encrusting	NA	9.44	10.17	Survived	3.46525	Other_Encrusting	Encrusting
POU	8B	8B36	Exposed	2018	Astreopora	Encrusting	NA	18.14	26.09	Survived	3.46525	Other_Encrusting	Encrusting
POU	8B	8B38	Exposed	2017	Unknown	Unidentified	3.09	7.63	NA	Gone	3.46525	Unidentified	Unidentified
POU	8B	8B39	Exposed	2017	Porites	Massive	NA	4.9	6.56	Survived	3.46525	Porites_Massive	Massive
POU	8B	8B40	Exposed	2018	Porites	Encrusting	NA	1.58	8.49	Survived	3.46525	Porites_Encrusting	Encrusting
POU	8B	8B41	Exposed	2018	Porites	Encrusting	NA	1.94	6.03	Survived	3.46525	Porites_Encrusting	Encrusting
POU	8B	8B42	Exposed	2018	Pocillopora	Digitate	NA	4.01	23.96	Survived	3.46525	Other_Branching	Other_Branching
POU	8B	8B43	Exposed	2018	Unknown	Unidentified	NA	NA	8.39	Survived	3.46525	Unidentified	Unidentified
POU	8B	8B46	Exposed	2019	Unknown	Unidentified	NA	NA	6.26	Survived	3.46525	Unidentified	Unidentified
POU	8B	8B47	Exposed	2019	Unknown	Unidentified	NA	NA	8.2	Survived	3.46525	Unidentified	Unidentified
POU	8C	8C15	Exposed	2017	Pocillopora	Encrusting	5.57	15.65	57.69	Survived	4.04543	Other_Encrusting	Encrusting
POU	8C	8C16	Exposed	2017	Unknown	Unidentified	4.07	NA	NA	Comp	4.04543	Unidentified	Unidentified
POU	8C	8C17	Exposed	2017	Unknown	Unidentified	5.35	NA	NA	Gone	4.04543	Unidentified	Unidentified
POU	8C	8C18	Exposed	2017	Unknown	Unidentified	3.87	5.41	NA	Gone	4.04543	Unidentified	Unidentified
POU	8C	8C19	Exposed	2017	Unknown	Unidentified	1.97	5.57	NA	Gone	4.04543	Unidentified	Unidentified
POU	8C	8C20	Exposed	2017	Unknown	Unidentified	5.96	9.49	NA	Gone	4.04543	Unidentified	Unidentified
POU	8C	8C21	Exposed	2017	Unknown	Unidentified	8.4	15.6	NA	Gone	4.04543	Unidentified	Unidentified
POU	8C	8C22	Exposed	2017	Unknown	Unidentified	3.53	NA	NA	Gone	4.04543	Unidentified	Unidentified
POU	8C	8C23	Exposed	2017	Acropora	Unidentified	4.99	9.51	19.42	Survived	4.04543	Unidentified	Unidentified
POU	8C	8C24	Exposed	2017	Unknown	Unidentified	6.1	NA	NA	Gone	4.04543	Unidentified	Unidentified
POU	8C	8C25	Exposed	2017	Unknown	Unidentified	6.77	7.72	10.16	Survived	4.04543	Unidentified	Unidentified
POU	8C	8C26	Exposed	2017	Acropora	Unidentified	1.7	3.39	8.78	Survived	4.04543	Unidentified	Unidentified
POU	8C	8C27	Exposed	2017	Acropora	Unidentified	3.89	11.37	20.41	Survived	4.04543	Unidentified	Unidentified
POU	8C	8C28	Exposed	2017	Acropora	Unidentified	8.2	16.9	22.62	Survived	4.04543	Unidentified	Unidentified
POU	8C	8C29	Exposed	2017	Unknown	Encrusting	4.54	10.45	22.95	Survived	4.04543	Other_Encrusting	Encrusting
POU	8C	8C31	Exposed	2017	Unknown	Encrusting	10.89	19.1	6.17	Survived	4.04543	Other_Encrusting	Encrusting
POU	8C	8C32	Exposed	2017	Acropora	Unidentified	5.56	23.16	24.89	Survived	4.04543	Unidentified	Unidentified
POU	8C	8C33	Exposed	2017	Acropora	Unidentified	2.42	7.27	9.24	Survived	4.04543	Unidentified	Unidentified
POU	8C	8C34	Exposed	2017	Acropora	Unidentified	4.46	10.85	15.89	Survived	4.04543	Unidentified	Unidentified
POU	8C	8C35	Exposed	2017	Acropora	Digitate	7.7	31.18	42.75	Survived	4.04543	Acropora_Digitate	Acropora
POU	8C	8C36	Exposed	2017	Acropora	Unidentified	6.42	8.23	14.16	Survived	4.04543	Unidentified	Unidentified
POU	8C	8C37	Exposed	2017	Acropora	Unidentified	3.8	6.38	7.4	Survived	4.04543	Unidentified	Unidentified
POU	8C	8C38	Exposed	2017	Acropora	Unidentified	4.69	12.03	18.27	Survived	4.04543	Unidentified	Unidentified
POU	8C	8C39	Exposed	2017	Acropora	Unidentified	4.71	13.7	11	Survived	4.04543	Unidentified	Unidentified
POU	8C	8C40	Exposed	2017	Unknown	Unidentified	2.47	NA	NA	Gone	4.04543	Unidentified	Unidentified
POU	8C	8C41	Exposed	2017	Leptoseris	Encrusting	7.96	14.63	13.2	Survived	4.04543	Other_Encrusting	Encrusting
POU	8C	8C43	Exposed	2017	Unknown	Encrusting	8.79	NA	NA	Gone	4.04543	Other_Encrusting	Encrusting
POU	8C	8C45	Exposed	2017	Acropora	Unidentified	3.63	5.07	6.56	Survived	4.04543	Unidentified	Unidentified
POU	8C	8C46	Exposed	2017	Unknown	Unidentified	2.61	7.58	NA	Gone	4.04543	Unidentified	Unidentified
POU	8C	8C47	Exposed	2017	Acropora	Digitate	8.22	12.93	38.11	Survived	4.04543	Acropora_Digitate	Acropora
POU	8C	8C48	Exposed	2017	Acropora	Unidentified	5.48	7.22	6.22	Survived	4.04543	Unidentified	Unidentified
POU	8C	8C51	Exposed	2018	Acropora	Digitate	NA	10.96	33.13	Survived	4.04543	Acropora_Digitate	Acropora
POU	8C	8C52	Exposed	2018	Acropora	Digitate	NA	12.14	18.32	Survived	4.04543	Acropora_Digitate	Acropora
POU	8C	8C53	Exposed	2018	Unknown	Unidentified	NA	8.59	NA	Gone	4.04543	Unidentified	Unidentified
POU	8C	8C54	Exposed	2017	Acropora	Digitate	4.08	14.98	18.42	Survived	4.04543	Acropora_Digitate	Acropora
POU	8C	8C55	Exposed	2018	Acropora	Unidentified	NA	5.11	9.68	Survived	4.04543	Unidentified	Unidentified
POU	8C	8C56	Exposed	2018	Unknown	Unidentified	NA	3.09	5.95	Survived	4.04543	Unidentified	Unidentified
POU	8C	8C57	Exposed	2018	Acropora	Unidentified	NA	3.66	5.5	Survived	4.04543	Unidentified	Unidentified
POU	8C	8C58	Exposed	2018	Unknown	Unidentified	NA	4.34	8.45	Survived	4.04543	Unidentified	Unidentified
POU	8C	8C59	Exposed	2018	Unknown	Encrusting	NA	8.26	23.85	Survived	4.04543	Other_Encrusting	Encrusting
POU	8C	8C60	Exposed	2018	Unknown	Encrusting	NA	4.37	12.19	Survived	4.04543	Other_Encrusting	Encrusting
POU	8C	8C61	Exposed	2018	Favites	Encrusting	NA	2.47	6.05	Survived	4.04543	Other_Encrusting	Encrusting
POU	8C	8C62	Exposed	2018	Unknown	Encrusting	NA	2.11	NA	Comp	4.04543	Other_Encrusting	Encrusting
POU	8C	8C63	Exposed	2018	Leptoseris	Encrusting	NA	1.96	10.64	Survived	4.04543	Other_Encrusting	Encrusting
POU	8C	8C64	Exposed	2018	Unknown	Encrusting	NA	10.06	29.7	Survived	4.04543	Other_Encrusting	Encrusting
POU	8C	8C68	Exposed	2019	Unknown	Unidentified	NA	NA	6.98	Survived	4.04543	Unidentified	Unidentified
POU	8C	8C69	Exposed	2019	Unknown	Unidentified	NA	NA	5.36	Survived	4.04543	Unidentified	Unidentified
POU	8C	8C70	Exposed	2018	Porites	Massive	NA	NA	2.97	Survived	4.04543	Porites_Massive	Massive
POU	8C	8C71	Exposed	2018	Acropora	Digitate	NA	14.45	14.53	Survived	4.04543	Acropora_Digitate	Acropora
POU	8C	8C72	Exposed	2018	Acropora	Unidentified	NA	4.42	7.65	Survived	4.04543	Unidentified	Unidentified
POU	8C	8C73	Exposed	2018	Acropora	Unidentified	NA	4.86	7.69	Survived	4.04543	Unidentified	Unidentified
POU	8C	8C74	Exposed	2018	Leptastrea	Encrusting	NA	5.89	27.98	Survived	4.04543	Other_Encrusting	Encrusting
POU	8C	8C75	Exposed	2018	Porites	Encrusting	NA	2.85	11.57	Survived	4.04543	Porites_Encrusting	Encrusting
POU	8C	8C76	Exposed	2018	Unknown	Encrusting	NA	NA	12.25	Survived	4.04543	Other_Encrusting	Encrusting
POU	8C	8C77	Exposed	2018	Porites	Massive	NA	9.11	24.18	Survived	4.04543	Porites_Massive	Massive
POU	8C	8C78	Exposed	2018	Favites	Encrusting	NA	2.44	5.82	Survived	4.04543	Other_Encrusting	Encrusting
POU	8C	8C79	Exposed	2019	Unknown	Encrusting	NA	NA	2.93	Survived	4.04543	Other_Encrusting	Encrusting
POU	8C	8C80	Exposed	2019	Unknown	Unidentified	NA	NA	7.87	Survived	4.04543	Unidentified	Unidentified
POU	8C	8C84	Exposed	2018	Unknown	Encrusting	NA	6.3	29.5	Survived	4.04543	Other_Encrusting	Encrusting
POU	8C	8C85	Exposed	2017	Unknown	Massive	NA	28.38	36.36	Survived	4.04543	Other_Massive	Massive
POU	8C	8C86	Exposed	2019	Unknown	Encrusting	NA	NA	9.67	Survived	4.04543	Other_Encrusting	Encrusting
POU	8C	8C87	Exposed	2019	Unknown	Unidentified	NA	NA	2.8	Survived	4.04543	Unidentified	Unidentified
POU	8C	8C88	Exposed	2018	Leptoseris	Encrusting	NA	4.45	9.13	Survived	4.04543	Other_Encrusting	Encrusting
POU	8C	8C92	Exposed	2018	Unknown	Encrusting	NA	2.47	4.95	Survived	4.04543	Other_Encrusting	Encrusting
POU	8C	8C93	Exposed	2018	Unknown	Encrusting	NA	1.69	1.73	Survived	4.04543	Other_Encrusting	Encrusting
POU	8C	8C94	Exposed	2018	Porites	Encrusting	NA	NA	6.81	Survived	4.04543	Porites_Encrusting	Encrusting
POU	8C	8C95	Exposed	2018	Porites	Encrusting	NA	NA	5.56	Survived	4.04543	Porites_Encrusting	Encrusting
POU	8C	8C96	Exposed	2018	Porites	Encrusting	NA	2.43	12.86	Survived	4.04543	Porites_Encrusting	Encrusting
POU	8C	8C97	Exposed	2018	Favites	Encrusting	NA	2.69	10.56	Survived	4.04543	Other_Encrusting	Encrusting
POU	8C	8C98	Exposed	2018	Leptoseris	Encrusting	NA	4.82	8.95	Survived	4.04543	Other_Encrusting	Encrusting
POU	8C	8C99	Exposed	2018	Porites	Encrusting	NA	4.25	12.23	Survived	4.04543	Porites_Encrusting	Encrusting
POU	8C	8C100	Exposed	2018	Unknown	Encrusting	NA	3.95	5.07	Survived	4.04543	Other_Encrusting	Encrusting
YEY	6A	6A1	Exposed	2017	Acropora	Digitate	1.89	2.57	5.78	Survived	4.21322	Acropora_Digitate	Acropora
YEY	6A	6A2	Exposed	2017	Unknown	Tabular	3.67	7.44	17.9	Survived	4.21322	Other_Branching	Other_Branching
YEY	6A	6A5	Exposed	2017	Unknown	Encrusting	2.53	1.06	NA	Gone	4.21322	Other_Encrusting	Encrusting
YEY	6A	6A13	Exposed	2017	Unknown	Encrusting	2.37	NA	NA	Gone	4.21322	Other_Encrusting	Encrusting
YEY	6A	6A16	Exposed	2017	Unknown	Tabular	11.6	18.02	41.32	Survived	4.21322	Other_Branching	Other_Branching
YEY	6A	6A19	Exposed	2017	Unknown	Encrusting	1.31	NA	NA	Gone	4.21322	Other_Encrusting	Encrusting
YEY	6A	6A20	Exposed	2017	Unknown	Unidentified	0.82	NA	NA	Comp	4.21322	Unidentified	Unidentified
YEY	6A	6A22	Exposed	2017	Acropora	Digitate	2.9	4.25	20.34	Survived	4.21322	Acropora_Digitate	Acropora
YEY	6A	6A24	Exposed	2018	Unknown	Encrusting	NA	1.26	NA	Gone	4.21322	Other_Encrusting	Encrusting
YEY	6A	6A25	Exposed	2018	Unknown	Submassive	NA	14.05	41.18	Survived	4.21322	Submassive	Other_Branching
YEY	6A	6A26	Exposed	2018	Porites	Encrusting	NA	3.89	14.11	Survived	4.21322	Porites_Encrusting	Encrusting
YEY	6A	6A27	Exposed	2018	Unknown	Encrusting	NA	4.09	5.03	Survived	4.21322	Other_Encrusting	Encrusting
YEY	6A	6A28	Exposed	2017	Porites	Encrusting	NA	17.78	NA	Gone	4.21322	Porites_Encrusting	Encrusting
YEY	6A	6A29	Exposed	2017	Porites	Encrusting	NA	10.62	NA	Gone	4.21322	Porites_Encrusting	Encrusting
YEY	6A	6A32	Exposed	2018	Leptoseris	Encrusting	NA	6.46	NA	Dead	4.21322	Other_Encrusting	Encrusting
YEY	6A	6A34	Exposed	2017	Unknown	Encrusting	NA	11.36	NA	Gone	4.21322	Other_Encrusting	Encrusting
YEY	6A	6A35	Exposed	2019	Porites	Encrusting	NA	NA	5.11	Survived	4.21322	Porites_Encrusting	Encrusting
YEY	6A	6A36	Exposed	2017	Pocillopora	Submassive	0.83	11.51	45.69	Survived	4.21322	Submassive	Other_Branching
YEY	6A	6A37	Exposed	2018	Acropora	Digitate	NA	9.07	34.37	Survived	4.21322	Acropora_Digitate	Acropora
YEY	6A	6A38	Exposed	2019	Unknown	Encrusting	NA	NA	6.64	Survived	4.21322	Other_Encrusting	Encrusting
YEY	6A	6A39	Exposed	2019	Unknown	Encrusting	NA	NA	8.66	Survived	4.21322	Other_Encrusting	Encrusting
YEY	6A	6A40	Exposed	2018	Porites	Encrusting	NA	NA	12.55	Survived	4.21322	Porites_Encrusting	Encrusting
YEY	6A	6A41	Exposed	2018	Unknown	Submassive	NA	7.56	23.02	Survived	4.21322	Submassive	Other_Branching
YEY	6A	6A42	Exposed	2018	Favites	Encrusting	NA	2.49	4.64	Survived	4.21322	Other_Encrusting	Encrusting
YEY	6A	6A43	Exposed	2019	Porites	Massive	NA	NA	31.49	Survived	4.21322	Porites_Massive	Massive
YEY	6A	6A44	Exposed	2019	Unknown	Submassive	NA	NA	20.58	Survived	4.21322	Submassive	Other_Branching
YEY	6A	6A45	Exposed	2019	Porites	Encrusting	NA	NA	7.61	Survived	4.21322	Porites_Encrusting	Encrusting
YEY	6A	6A46	Exposed	2019	Unknown	Unidentified	NA	NA	3.3	Survived	4.21322	Unidentified	Unidentified
YEY	6A	6A47	Exposed	2019	Porites	Encrusting	NA	NA	2.18	Survived	4.21322	Porites_Encrusting	Encrusting
YEY	6A	6A48	Exposed	2019	Unknown	Encrusting	NA	NA	1.67	Survived	4.21322	Other_Encrusting	Encrusting
YEY	6A	6A49	Exposed	2019	Porites	Encrusting	NA	NA	7.28	Survived	4.21322	Porites_Encrusting	Encrusting
YEY	6A	6A50	Exposed	2018	Porites	Encrusting	NA	NA	20.22	Survived	4.21322	Porites_Encrusting	Encrusting
YEY	6A	6A52	Exposed	2018	Favites	Encrusting	NA	2.6	5.89	Survived	4.21322	Other_Encrusting	Encrusting
YEY	6B	6B10	Exposed	2017	Acropora	Tabular	16.91	15.03	30.86	Survived	4.26921	Acropora_Tabular	Acropora
YEY	6B	6B14	Exposed	2017	Unknown	Unidentified	1.44	NA	NA	Gone	4.26921	Unidentified	Unidentified
YEY	6B	6B20	Exposed	2017	Acropora	Corymbose	2.17	12.59	44	Survived	4.26921	Acropora_Corymbose	Acropora
YEY	6B	6B21	Exposed	2017	Acropora	Digitate	5.15	14.8	28.23	Survived	4.26921	Acropora_Digitate	Acropora
YEY	6B	6B23	Exposed	2017	Unknown	Encrusting	0.43	NA	NA	Gone	4.26921	Other_Encrusting	Encrusting
YEY	6B	6B24	Exposed	2017	Acropora	Tabular	9.34	12.72	20.82	Survived	4.26921	Acropora_Tabular	Acropora
YEY	6B	6B25	Exposed	2017	Unknown	Encrusting	7.43	4.41	NA	Gone	4.26921	Other_Encrusting	Encrusting
YEY	6B	6B35	Exposed	2018	Favites	Encrusting	NA	8.27	12.03	Survived	4.26921	Other_Encrusting	Encrusting
YEY	6B	6B37	Exposed	2017	Faviid	Encrusting	NA	2.98	4.65	Survived	4.26921	Other_Encrusting	Encrusting
YEY	6B	6B42	Exposed	2018	Unknown	Unidentified	NA	2.42	6.79	Survived	4.26921	Unidentified	Unidentified
YEY	6B	6B44	Exposed	2019	Unknown	Submassive	NA	NA	18.93	Survived	4.26921	Submassive	Other_Branching
YEY	6B	6B45	Exposed	2019	Unknown	Unidentified	NA	NA	3.55	Survived	4.26921	Unidentified	Unidentified
YEY	6B	6B46	Exposed	2019	Unknown	Unidentified	NA	NA	7.48	Survived	4.26921	Unidentified	Unidentified
YEY	6B	6B47	Exposed	2017	Porites	Massive	NA	NA	18.02	Survived	4.26921	Porites_Massive	Massive
YEY	6B	6B50	Exposed	2017	Unknown	Encrusting	NA	NA	2.26	Survived	4.26921	Other_Encrusting	Encrusting
YEY	6B	6B51	Exposed	2018	Faviid	Encrusting	NA	NA	4.72	Survived	4.26921	Other_Encrusting	Encrusting
YEY	6B	6B52	Exposed	2019	Unknown	Digitate	NA	NA	16.06	Survived	4.26921	Other_Branching	Other_Branching
YEY	6B	6B53	Exposed	2018	Pocillopora	Submassive	NA	4.16	32.88	Survived	4.26921	Submassive	Other_Branching
YEY	6C	6C2	Exposed	2017	Unknown	Tabular	16.96	20.05	23.21	Survived	3.76767	Other_Branching	Other_Branching
YEY	6C	6C8	Exposed	2018	Unknown	Encrusting	NA	4.26	NA	Survived	3.76767	Other_Encrusting	Encrusting
YEY	6C	6C9	Exposed	2019	Unknown	Unidentified	NA	NA	2.41	Survived	3.76767	Unidentified	Unidentified
YEY	6C	6C10	Exposed	2017	Pocillopora	Submassive	NA	NA	31.97	Survived	3.76767	Submassive	Other_Branching
YEY	6C	6C11	Exposed	2017	Porites	Massive	NA	NA	10.39	Survived	3.76767	Porites_Massive	Massive
YEY	6C	6C12	Exposed	2018	Pocillopora	Submassive	NA	15.88	40.24	Survived	3.76767	Submassive	Other_Branching
YEY	6C	6C13	Exposed	2018	Unknown	Submassive	NA	1.13	13.82	Survived	3.76767	Submassive	Other_Branching
YEY	6C	6C14	Exposed	2018	Pocillopora	Submassive	NA	3.58	39.23	Survived	3.76767	Submassive	Other_Branching
YEY	6C	6C15	Exposed	2019	Unknown	Unidentified	NA	NA	3.73	Survived	3.76767	Unidentified	Unidentified
YEY	6C	6C16	Exposed	2019	Unknown	Unidentified	NA	NA	1.03	Survived	3.76767	Unidentified	Unidentified
YEY	6C	6C17	Exposed	2018	Porites	Encrusting	NA	NA	14.56	Survived	3.76767	Porites_Encrusting	Encrusting
YEY	6C	6C18	Exposed	2019	Porites	Encrusting	NA	NA	6.45	Survived	3.76767	Porites_Encrusting	Encrusting
YEY	6C	6C19	Exposed	2019	Porites	Encrusting	NA	NA	5.23	Survived	3.76767	Porites_Encrusting	Encrusting
YEY	6C	6C20	Exposed	2019	Leptastrea	Encrusting	NA	NA	17.35	Survived	3.76767	Other_Encrusting	Encrusting
YEY	6C	6C21	Exposed	2019	Leptastrea	Encrusting	NA	NA	5.58	Survived	3.76767	Other_Encrusting	Encrusting
YEY	6C	6C22	Exposed	2019	Porites	Encrusting	NA	NA	2.95	Survived	3.76767	Porites_Encrusting	Encrusting
YEY	6C	6C23	Exposed	2019	Porites	Encrusting	NA	NA	6.29	Survived	3.76767	Porites_Encrusting	Encrusting
YEY	6C	6C24	Exposed	2019	Porites	Encrusting	NA	NA	3.28	Survived	3.76767	Porites_Encrusting	Encrusting
YEY	6C	6C25	Exposed	2019	Porites	Encrusting	NA	NA	11.64	Survived	3.76767	Porites_Encrusting	Encrusting
YEY	6C	6C26	Exposed	2019	Leptastrea	Encrusting	NA	NA	7.46	Survived	3.76767	Other_Encrusting	Encrusting
YEY	6C	6C27	Exposed	2019	Porites	Encrusting	NA	NA	1.99	Survived	3.76767	Porites_Encrusting	Encrusting
YEY	6C	6C28	Exposed	2018	Acropora	Digitate	NA	6.47	24.55	Survived	3.76767	Acropora_Digitate	Acropora
YEY	6C	6C29	Exposed	2019	Unknown	Encrusting	NA	NA	5.57	Survived	3.76767	Other_Encrusting	Encrusting
MOR	5A	5A1	Sheltered	2017	Unknown	Massive	1.72	5.13	7.84	Survived	4.18383	Other_Massive	Massive
MOR	5A	5A4	Sheltered	2017	Acropora	Digitate	31.58	37.13	NA	Dead	4.18383	Acropora_Digitate	Acropora
MOR	5A	5A5	Sheltered	2017	Favites	Massive	8.7	12.31	11.85	Survived	4.18383	Other_Massive	Massive
MOR	5A	5A6	Sheltered	2017	Acropora	Corymbose	7.64	13.29	15.8	Survived	4.18383	Acropora_Corymbose	Acropora
MOR	5A	5A7	Sheltered	2017	Acropora	Corymbose	10.38	18.95	19.68	Survived	4.18383	Acropora_Corymbose	Acropora
MOR	5A	5A8	Sheltered	2017	Porites	Massive	9.45	7.02	7.57	Survived	4.18383	Porites_Massive	Massive
MOR	5A	5A9	Sheltered	2017	Pocillopora	Submassive	14.11	33.9	98.47	Survived	4.18383	Submassive	Other_Branching
MOR	5A	5A12	Sheltered	2017	Acropora	Corymbose	14.31	18.72	165.94	Survived	4.18383	Acropora_Corymbose	Acropora
MOR	5A	5A13	Sheltered	2017	Unknown	Encrusting	11.75	19.78	17.21	Survived	4.18383	Other_Encrusting	Encrusting
MOR	5A	5A14	Sheltered	2017	Acropora	Tabular	19.14	23.71	129.82	Survived	4.18383	Acropora_Tabular	Acropora
MOR	5A	5A15	Sheltered	2017	Acropora	Corymbose	1.99	14.45	60.49	Survived	4.18383	Acropora_Corymbose	Acropora
MOR	5A	5A16	Sheltered	2017	Acropora	Tabular	22.06	38.82	178.35	Survived	4.18383	Acropora_Tabular	Acropora
MOR	5A	5A17	Sheltered	2017	Unknown	Unidentified	0.78	NA	NA	Crumble	4.18383	Unidentified	Unidentified
MOR	5A	5A18	Sheltered	2017	Unknown	Unidentified	0.3	NA	NA	Crumble	4.18383	Unidentified	Unidentified
MOR	5A	5A19	Sheltered	2017	Unknown	Unidentified	0.44	NA	NA	Crumble	4.18383	Unidentified	Unidentified
MOR	5A	5A20	Sheltered	2017	Unknown	Unidentified	4.55	NA	NA	Gone	4.18383	Unidentified	Unidentified
MOR	5A	5A21	Sheltered	2017	Acropora	Unidentified	2	13.02	14.25	Survived	4.18383	Unidentified	Unidentified
MOR	5A	5A22	Sheltered	2017	Acropora	Unidentified	9.94	14.33	14.58	Survived	4.18383	Unidentified	Unidentified
MOR	5A	5A25	Sheltered	2017	Porites	Massive	1.61	18.77	NA	Gone	4.18383	Porites_Massive	Massive
MOR	5A	5A26	Sheltered	2017	Acropora	Tabular	25.78	48.25	NA	Comp	4.18383	Acropora_Tabular	Acropora
MOR	5A	5A27	Sheltered	2017	Acropora	Tabular	10.9	22.16	80.71	Survived	4.18383	Acropora_Tabular	Acropora
MOR	5A	5A28	Sheltered	2017	Acropora	Tabular	7.28	13.9	39.67	Survived	4.18383	Acropora_Tabular	Acropora
MOR	5A	5A29	Sheltered	2017	Acropora	Tabular	8.09	18.07	30.95	Survived	4.18383	Acropora_Tabular	Acropora
MOR	5A	5A31	Sheltered	2017	Acropora	Digitate	7.14	17.57	51.53	Survived	4.18383	Acropora_Digitate	Acropora
MOR	5A	5A34	Sheltered	2017	Acropora	Corymbose	22.21	28.62	42.22	Survived	4.18383	Acropora_Corymbose	Acropora
MOR	5A	5A35	Sheltered	2017	Acropora	Corymbose	20.67	43.13	137.13	Survived	4.18383	Acropora_Corymbose	Acropora
MOR	5A	5A36	Sheltered	2017	Acropora	Digitate	10.37	NA	NA	Gone	4.18383	Acropora_Digitate	Acropora
MOR	5A	5A38	Sheltered	2017	Acropora	Tabular	8.63	12.45	18.29	Survived	4.18383	Acropora_Tabular	Acropora
MOR	5A	5A39	Sheltered	2017	Acropora	Tabular	21.88	17.59	29.43	Survived	4.18383	Acropora_Tabular	Acropora
MOR	5A	5A40	Sheltered	2017	Acropora	Digitate	17.08	12.71	NA	Gone	4.18383	Acropora_Digitate	Acropora
MOR	5A	5A41	Sheltered	2017	Unknown	Unidentified	19.55	NA	NA	Dead	4.18383	Unidentified	Unidentified
MOR	5A	5A42	Sheltered	2017	Unknown	Unidentified	15.09	5.36	NA	Gone	4.18383	Unidentified	Unidentified
MOR	5A	5A43	Sheltered	2017	Acropora	Unidentified	11.37	22.28	NA	Gone	4.18383	Unidentified	Unidentified
MOR	5A	5A44	Sheltered	2017	Acropora	Unidentified	8.32	NA	NA	Comp	4.18383	Unidentified	Unidentified
MOR	5A	5A45	Sheltered	2017	Acropora	Tabular	39.45	64.39	73.49	Survived	4.18383	Acropora_Tabular	Acropora
MOR	5A	5A46	Sheltered	2017	Acropora	Digitate	15.06	43.96	73.8	Survived	4.18383	Acropora_Digitate	Acropora
MOR	5A	5A47	Sheltered	2017	Acropora	Tabular	7.5	6.83	16.89	Survived	4.18383	Acropora_Tabular	Acropora
MOR	5A	5A48	Sheltered	2017	Acropora	Tabular	25.52	49.11	109.89	Survived	4.18383	Acropora_Tabular	Acropora
MOR	5A	5A49	Sheltered	2017	Acropora	Corymbose	20.54	43.47	201.69	Survived	4.18383	Acropora_Corymbose	Acropora
MOR	5A	5A50	Sheltered	2017	Acropora	Corymbose	6.06	20.69	95.66	Survived	4.18383	Acropora_Corymbose	Acropora
MOR	5A	5A51	Sheltered	2017	Unknown	Encrusting	0.84	5.49	NA	Gone	4.18383	Other_Encrusting	Encrusting
MOR	5A	5A52	Sheltered	2017	Acropora	Tabular	6.4	13.01	20.77	Survived	4.18383	Acropora_Tabular	Acropora
MOR	5A	5A53	Sheltered	2017	Acropora	Unidentified	3.78	14.55	23.12	Survived	4.18383	Unidentified	Unidentified
MOR	5A	5A54	Sheltered	2017	Acropora	Tabular	17.09	26.79	40.22	Survived	4.18383	Acropora_Tabular	Acropora
MOR	5A	5A55	Sheltered	2017	Acropora	Tabular	11.47	24.36	26.98	Survived	4.18383	Acropora_Tabular	Acropora
MOR	5A	5A56	Sheltered	2017	Acropora	Corymbose	34.13	NA	310.68	Survived	4.18383	Acropora_Corymbose	Acropora
MOR	5A	5A57	Sheltered	2017	Hydnophora	Submassive	41.78	79.55	176.36	Survived	4.18383	Submassive	Other_Branching
MOR	5A	5A58	Sheltered	2017	Unknown	Encrusting	1.52	NA	NA	Crumble	4.18383	Other_Encrusting	Encrusting
MOR	5A	5A60	Sheltered	2017	Unknown	Encrusting	3.81	4.38	6.46	Survived	4.18383	Other_Encrusting	Encrusting
MOR	5A	5A61	Sheltered	2017	Porites	Encrusting	2.48	7.34	NA	Dead	4.18383	Porites_Encrusting	Encrusting
MOR	5A	5A62	Sheltered	2017	Acropora	Tabular	27.06	31.72	62.51	Survived	4.18383	Acropora_Tabular	Acropora
MOR	5A	5A64	Sheltered	2017	Acropora	Corymbose	19.37	18.1	63.68	Survived	4.18383	Acropora_Corymbose	Acropora
MOR	5A	5A65	Sheltered	2017	Acropora	Corymbose	9.79	22.43	76.37	Survived	4.18383	Acropora_Corymbose	Acropora
MOR	5A	5A66	Sheltered	2017	Unknown	Unidentified	1.89	NA	NA	Gone	4.18383	Unidentified	Unidentified
MOR	5A	5A67	Sheltered	2017	Unknown	Encrusting	2.64	13.66	16.69	Survived	4.18383	Other_Encrusting	Encrusting
MOR	5A	5A68	Sheltered	2017	Acropora	Digitate	9.5	18.39	18.59	Survived	4.18383	Acropora_Digitate	Acropora
MOR	5A	5A69	Sheltered	2017	Acropora	Digitate	23.87	37.21	63.96	Survived	4.18383	Acropora_Digitate	Acropora
MOR	5A	5A70	Sheltered	2017	Acropora	Corymbose	17.55	30.8	107.91	Survived	4.18383	Acropora_Corymbose	Acropora
MOR	5A	5A73	Sheltered	2017	Unknown	Unidentified	4.03	8.92	NA	Gone	4.18383	Unidentified	Unidentified
MOR	5A	5A74	Sheltered	2017	Porites	Massive	18.38	8.94	5.75	Survived	4.18383	Porites_Massive	Massive
MOR	5A	5A76	Sheltered	2017	Unknown	Unidentified	1.97	NA	NA	Gone	4.18383	Unidentified	Unidentified
MOR	5A	5A77	Sheltered	2017	Pocillopora	Submassive	4.57	7.05	15.34	Survived	4.18383	Submassive	Other_Branching
MOR	5A	5A78	Sheltered	2017	Acropora	Tabular	9.38	4.4	15.92	Survived	4.18383	Acropora_Tabular	Acropora
MOR	5A	5A79	Sheltered	2017	Acropora	Unidentified	16.49	13.74	NA	Comp	4.18383	Unidentified	Unidentified
MOR	5A	5A80	Sheltered	2017	Acropora	Tabular	8.43	8.56	30.54	Survived	4.18383	Acropora_Tabular	Acropora
MOR	5A	5A81	Sheltered	2017	Acropora	Tabular	2.89	6.36	18.87	Survived	4.18383	Acropora_Tabular	Acropora
MOR	5A	5A85	Sheltered	2017	Unknown	Unidentified	4.57	NA	NA	Comp	4.18383	Unidentified	Unidentified
MOR	5A	5A86	Sheltered	2017	Pocillopora	Submassive	17.11	42.16	59.18	Survived	4.18383	Submassive	Other_Branching
MOR	5A	5A87	Sheltered	2017	Acropora	Tabular	3.07	13.34	54.56	Survived	4.18383	Acropora_Tabular	Acropora
MOR	5A	5A88	Sheltered	2017	Porites	Massive	3.97	8.85	NA	Dead	4.18383	Porites_Massive	Massive
MOR	5A	5A89	Sheltered	2017	Acropora	Corymbose	9.43	17.76	26.51	Survived	4.18383	Acropora_Corymbose	Acropora
MOR	5A	5A93	Sheltered	2017	Montipora	Encrusting	10.43	35.63	63.55	Survived	4.18383	Other_Encrusting	Encrusting
MOR	5A	5A94	Sheltered	2017	Porites	Encrusting	7.46	18.07	25.07	Survived	4.18383	Porites_Encrusting	Encrusting
MOR	5A	5A95	Sheltered	2017	Favia	Massive	4.83	8.35	15.73	Survived	4.18383	Other_Massive	Massive
MOR	5A	5A97	Sheltered	2017	Acropora	Tabular	11.24	19.5	52.84	Survived	4.18383	Acropora_Tabular	Acropora
MOR	5A	5A98	Sheltered	2017	Acropora	Digitate	2.82	14.26	36.11	Survived	4.18383	Acropora_Digitate	Acropora
MOR	5A	5A100	Sheltered	2017	Pocillopora	Submassive	6.75	19.69	57.58	Survived	4.18383	Submassive	Other_Branching
MOR	5A	5A102	Sheltered	2017	Porites	Massive	30.99	65.82	29.43	Survived	4.18383	Porites_Massive	Massive
MOR	5A	5A103	Sheltered	2017	Porites	Massive	NA	9.03	14.81	Survived	4.18383	Porites_Massive	Massive
MOR	5A	5A106	Sheltered	2017	Favites	Encrusting	5.35	5.11	7.24	Survived	4.18383	Other_Encrusting	Encrusting
MOR	5A	5A108	Sheltered	2017	Porites	Massive	2.15	5.1	7.3	Survived	4.18383	Porites_Massive	Massive
MOR	5A	5A109	Sheltered	2018	Unknown	Encrusting	NA	4.14	8.24	Survived	4.18383	Other_Encrusting	Encrusting
MOR	5A	5A110	Sheltered	2018	Unknown	Encrusting	NA	1.97	NA	Gone	4.18383	Other_Encrusting	Encrusting
MOR	5A	5A111	Sheltered	2018	Leptastrea	Encrusting	NA	4.38	NA	Gone	4.18383	Other_Encrusting	Encrusting
MOR	5A	5A112	Sheltered	2018	Unknown	Encrusting	NA	5.67	NA	Gone	4.18383	Other_Encrusting	Encrusting
MOR	5A	5A113	Sheltered	2018	Unknown	Encrusting	NA	2.14	NA	Gone	4.18383	Other_Encrusting	Encrusting
MOR	5A	5A114	Sheltered	2018	Porites	Encrusting	NA	2.8	NA	Gone	4.18383	Porites_Encrusting	Encrusting
MOR	5A	5A115	Sheltered	2018	Acropora	Digitate	NA	18.12	48.27	Survived	4.18383	Acropora_Digitate	Acropora
MOR	5A	5A117	Sheltered	2018	Acropora	Digitate	NA	14.15	48.31	Survived	4.18383	Acropora_Digitate	Acropora
MOR	5A	5A118	Sheltered	2017	Goniastrea	Massive	NA	9.1	17.12	Survived	4.18383	Other_Massive	Massive
MOR	5A	5A119	Sheltered	2018	Porites	Massive	NA	5.25	22.52	Survived	4.18383	Porites_Massive	Massive
MOR	5A	5A120	Sheltered	2017	Leptoseris	Encrusting	NA	9.96	18.94	Survived	4.18383	Other_Encrusting	Encrusting
MOR	5A	5A126	Sheltered	2018	Unknown	Encrusting	NA	NA	2.37	Survived	4.18383	Other_Encrusting	Encrusting
MOR	5A	5A128	Sheltered	2019	Leptastrea	Massive	NA	NA	3.42	Survived	4.18383	Other_Massive	Massive
MOR	5A	5A129	Sheltered	2019	Psammocora	Massive	NA	NA	15.05	Survived	4.18383	Other_Massive	Massive
MOR	5A	5A132	Sheltered	2019	Leptastrea	Massive	NA	NA	3.75	Survived	4.18383	Other_Massive	Massive
MOR	5A	5A133	Sheltered	2017	Porites	Massive	1.39	6.65	13.8	Survived	4.18383	Porites_Massive	Massive
MOR	5A	5A135	Sheltered	2018	Unknown	Encrusting	NA	2.14	3.08	Survived	4.18383	Other_Encrusting	Encrusting
MOR	5A	5A136	Sheltered	2018	Porites	Massive	NA	2.19	4.6	Survived	4.18383	Porites_Massive	Massive
MOR	5B	5B6	Sheltered	2017	Unknown	Tabular	3.47	11.14	NA	Gone	3.45537	Other_Branching	Other_Branching
MOR	5B	5B8	Sheltered	2017	Unknown	Unidentified	1.56	NA	NA	Gone	3.45537	Unidentified	Unidentified
MOR	5B	5B13	Sheltered	2017	Acropora	Tabular	6.96	18.71	NA	Gone	3.45537	Acropora_Tabular	Acropora
MOR	5B	5B16	Sheltered	2017	Acropora	Corymbose	2.5	22	102.84	Survived	3.45537	Acropora_Corymbose	Acropora
MOR	5B	5B18	Sheltered	2017	Unknown	Unidentified	0.59	NA	NA	Comp	3.45537	Unidentified	Unidentified
MOR	5B	5B20	Sheltered	2017	Unknown	Unidentified	0.79	NA	NA	Gone	3.45537	Unidentified	Unidentified
MOR	5B	5B24	Sheltered	2017	Stylophora	Submassive	12.28	42.37	98.76	Survived	3.45537	Submassive	Other_Branching
MOR	5B	5B25	Sheltered	2017	Acropora	Tabular	3.02	9.47	36.11	Survived	3.45537	Acropora_Tabular	Acropora
MOR	5B	5B31	Sheltered	2017	Acropora	Tabular	15.25	NA	NA	Crumble	3.45537	Acropora_Tabular	Acropora
MOR	5B	5B32	Sheltered	2017	Unknown	Unidentified	1.52	NA	NA	Crumble	3.45537	Unidentified	Unidentified
MOR	5B	5B33	Sheltered	2017	Acropora	Tabular	15.81	32.23	71.51	Survived	3.45537	Acropora_Tabular	Acropora
MOR	5B	5B34	Sheltered	2017	Acropora	Tabular	13.35	19.01	44.19	Survived	3.45537	Acropora_Tabular	Acropora
MOR	5B	5B35	Sheltered	2017	Acropora	Unidentified	2.93	6.85	NA	Dead	3.45537	Unidentified	Unidentified
MOR	5B	5B36	Sheltered	2017	Unknown	Unidentified	0.64	NA	NA	Comp	3.45537	Unidentified	Unidentified
MOR	5B	5B45	Sheltered	2017	Acropora	Unidentified	1.27	5.72	NA	Gone	3.45537	Unidentified	Unidentified
MOR	5B	5B47	Sheltered	2017	Unknown	Unidentified	1.13	NA	NA	Gone	3.45537	Unidentified	Unidentified
MOR	5B	5B48	Sheltered	2017	Unknown	Unidentified	1.99	NA	NA	Gone	3.45537	Unidentified	Unidentified
MOR	5B	5B54	Sheltered	2017	Goniopora	Submassive	NA	13.98	47.35	Survived	3.45537	Submassive	Other_Branching
MOR	5B	5B74	Sheltered	2017	Stylophora	Submassive	NA	5.92	14.08	Survived	3.45537	Submassive	Other_Branching
MOR	5B	5B75	Sheltered	2018	Unknown	Digitate	NA	3.89	20.88	Survived	3.45537	Other_Branching	Other_Branching
MOR	5B	5B76	Sheltered	2017	Acropora	Digitate	8.55	24.2	NA	Survived	3.45537	Acropora_Digitate	Acropora
MOR	5B	5B77	Sheltered	2017	Acropora	Tabular	5.32	8.54	36.05	Survived	3.45537	Acropora_Tabular	Acropora
MOR	5B	5B78	Sheltered	2017	Acropora	Tabular	NA	7.32	37.08	Survived	3.45537	Acropora_Tabular	Acropora
MOR	5B	5B79	Sheltered	2018	Unknown	Unidentified	NA	11.58	NA	Gone	3.45537	Unidentified	Unidentified
MOR	5B	5B82	Sheltered	2019	Acropora	Digitate	NA	NA	6.42	Survived	3.45537	Acropora_Digitate	Acropora
MOR	5B	5B90	Sheltered	2018	Acropora	Digitate	NA	2.25	12.33	Survived	3.45537	Acropora_Digitate	Acropora
MOR	5B	5B92	Sheltered	2018	Acropora	Tabular	NA	3.59	41.63	Survived	3.45537	Acropora_Tabular	Acropora
MOR	5B	5B95	Sheltered	2017	Leptastrea	Encrusting	NA	NA	3.22	Survived	3.45537	Other_Encrusting	Encrusting
MOR	5B	5B96	Sheltered	2017	Unknown	Encrusting	NA	NA	4.59	Survived	3.45537	Other_Encrusting	Encrusting
MOR	5B	5B97	Sheltered	2017	Unknown	Massive	NA	NA	15.03	Survived	3.45537	Other_Massive	Massive
MOR	5B	5B98	Sheltered	2017	Unknown	Encrusting	NA	NA	21.54	Survived	3.45537	Other_Encrusting	Encrusting
MOR	5B	5B101	Sheltered	2018	Unknown	Massive	NA	2.71	8.68	Survived	3.45537	Other_Massive	Massive
MOR	5B	5B102	Sheltered	2018	Pocillopora	Submassive	NA	NA	29.91	Survived	3.45537	Submassive	Other_Branching
MOR	5B	5B108	Sheltered	2018	Unknown	Encrusting	NA	7.74	17.68	Survived	3.45537	Other_Encrusting	Encrusting
MOR	5B	5B109	Sheltered	2019	Unknown	Encrusting	NA	NA	4.3	Survived	3.45537	Other_Encrusting	Encrusting
MOR	5B	5B110	Sheltered	2017	Favites	Encrusting	3.03	NA	10.86	Survived	3.45537	Other_Encrusting	Encrusting
MOR	5B	5B116	Sheltered	2017	Unknown	Encrusting	NA	3.01	5.32	Survived	3.45537	Other_Encrusting	Encrusting
MOR	5B	5B117	Sheltered	2019	Favites	Encrusting	NA	NA	11.98	Survived	3.45537	Other_Encrusting	Encrusting
MOR	5B	5B118	Sheltered	2019	Favites	Encrusting	NA	NA	7.28	Survived	3.45537	Other_Encrusting	Encrusting
MOR	5C	5C8	Sheltered	2017	Unknown	Unidentified	5.9	NA	NA	Gone	3.73951	Unidentified	Unidentified
MOR	5C	5C13	Sheltered	2017	Unknown	Unidentified	2.88	NA	NA	Gone	3.73951	Unidentified	Unidentified
MOR	5C	5C17	Sheltered	2017	Acropora	Digitate	12.13	22.82	40.82	Survived	3.73951	Acropora_Digitate	Acropora
MOR	5C	5C18	Sheltered	2017	Acropora	Corymbose	7.69	44.2	123.77	Survived	3.73951	Acropora_Corymbose	Acropora
MOR	5C	5C19	Sheltered	2017	Montipora	Encrusting	2.06	10.13	NA	Dead	3.73951	Other_Encrusting	Encrusting
MOR	5C	5C20	Sheltered	2017	Unknown	Unidentified	4.46	NA	NA	Gone	3.73951	Unidentified	Unidentified
MOR	5C	5C22	Sheltered	2017	Acropora	Digitate	3.6	2.95	42.37	Survived	3.73951	Acropora_Digitate	Acropora
MOR	5C	5C23	Sheltered	2017	Unknown	Encrusting	3.6	NA	NA	Gone	3.73951	Other_Encrusting	Encrusting
MOR	5C	5C25	Sheltered	2017	Pavona	Encrusting	3.6	14.39	15.65	Survived	3.73951	Other_Encrusting	Encrusting
MOR	5C	5C28	Sheltered	2017	Unknown	Encrusting	8.43	31.28	31.52	Survived	3.73951	Other_Encrusting	Encrusting
MOR	5C	5C29	Sheltered	2017	Favia	Encrusting	2.89	5.33	8.28	Survived	3.73951	Other_Encrusting	Encrusting
MOR	5C	5C30	Sheltered	2017	Unknown	Unidentified	0.88	NA	NA	Gone	3.73951	Unidentified	Unidentified
MOR	5C	5C32	Sheltered	2017	Acropora	Corymbose	8.28	19.81	33.28	Survived	3.73951	Acropora_Corymbose	Acropora
MOR	5C	5C34	Sheltered	2017	Acropora	Tabular	8.73	11.91	42.81	Survived	3.73951	Acropora_Tabular	Acropora
MOR	5C	5C35	Sheltered	2017	Montipora	Encrusting	5.32	7.61	16.68	Survived	3.73951	Other_Encrusting	Encrusting
MOR	5C	5C39	Sheltered	2017	Unknown	Encrusting	4	NA	NA	Gone	3.73951	Other_Encrusting	Encrusting
MOR	5C	5C40	Sheltered	2017	Unknown	Encrusting	3.26	NA	NA	Gone	3.73951	Other_Encrusting	Encrusting
MOR	5C	5C43	Sheltered	2017	Unknown	Unidentified	1.93	NA	NA	Gone	3.73951	Unidentified	Unidentified
MOR	5C	5C44	Sheltered	2017	Unknown	Unidentified	0.73	NA	NA	Gone	3.73951	Unidentified	Unidentified
MOR	5C	5C47	Sheltered	2017	Leptastrea	Massive	5.75	6.6	8.87	Survived	3.73951	Other_Massive	Massive
MOR	5C	5C48	Sheltered	2017	Acropora	Tabular	2.56	9.54	47.41	Survived	3.73951	Acropora_Tabular	Acropora
MOR	5C	5C50	Sheltered	2017	Acropora	Tabular	3.39	14.7	43.52	Survived	3.73951	Acropora_Tabular	Acropora
MOR	5C	5C51	Sheltered	2017	Unknown	Unidentified	1.68	NA	NA	Crumble	3.73951	Unidentified	Unidentified
MOR	5C	5C53	Sheltered	2017	Unknown	Unidentified	1.31	NA	NA	Gone	3.73951	Unidentified	Unidentified
MOR	5C	5C54	Sheltered	2017	Acropora	Unidentified	7.88	14.17	NA	Crumble	3.73951	Unidentified	Unidentified
MOR	5C	5C55	Sheltered	2017	Acropora	Unidentified	11.23	NA	NA	Gone	3.73951	Unidentified	Unidentified
MOR	5C	5C56	Sheltered	2017	Acropora	Unidentified	4.02	NA	NA	Gone	3.73951	Unidentified	Unidentified
MOR	5C	5C57	Sheltered	2017	Unknown	Unidentified	4.27	NA	NA	Dead	3.73951	Unidentified	Unidentified
MOR	5C	5C61	Sheltered	2017	Acropora	Tabular	4.12	5.6	5.03	Survived	3.73951	Acropora_Tabular	Acropora
MOR	5C	5C62	Sheltered	2017	Acropora	Tabular	3.16	9.4	39.59	Survived	3.73951	Acropora_Tabular	Acropora
MOR	5C	5C71	Sheltered	2017	Acropora	Tabular	5.81	12.9	26.51	Survived	3.73951	Acropora_Tabular	Acropora
MOR	5C	5C75	Sheltered	2017	Porites	Encrusting	4.33	7.6	4.95	Survived	3.73951	Porites_Encrusting	Encrusting
MOR	5C	5C76	Sheltered	2017	Isopora	Digitate	4.66	10.72	NA	Comp	3.73951	Other_Branching	Other_Branching
MOR	5C	5C78	Sheltered	2017	Acropora	Digitate	4.25	9.03	NA	Gone	3.73951	Acropora_Digitate	Acropora
MOR	5C	5C79	Sheltered	2017	Acropora	Tabular	1.21	8.65	22.09	Survived	3.73951	Acropora_Tabular	Acropora
MOR	5C	5C80	Sheltered	2017	Acropora	Tabular	5.07	12.68	24.47	Survived	3.73951	Acropora_Tabular	Acropora
MOR	5C	5C81	Sheltered	2017	Acropora	Tabular	10.51	20.09	36.93	Survived	3.73951	Acropora_Tabular	Acropora
MOR	5C	5C83	Sheltered	2017	Acropora	Digitate	11.33	36.25	33.42	Survived	3.73951	Acropora_Digitate	Acropora
MOR	5C	5C92	Sheltered	2018	Acropora	Submassive	NA	6.97	45.99	Survived	3.73951	Submassive	Other_Branching
MOR	5C	5C93	Sheltered	2017	Pocillopora	Submassive	NA	27.95	48.65	Survived	3.73951	Submassive	Other_Branching
MOR	5C	5C94	Sheltered	2018	Acropora	Tabular	NA	3.13	23.27	Survived	3.73951	Acropora_Tabular	Acropora
MOR	5C	5C95	Sheltered	2018	Pocillopora	Submassive	NA	5.91	18.92	Survived	3.73951	Submassive	Other_Branching
MOR	5C	5C96	Sheltered	2017	Pocillopora	Submassive	NA	12.8	45.83	Survived	3.73951	Submassive	Other_Branching
MOR	5C	5C97	Sheltered	2017	Favites	Massive	NA	13.5	16	Survived	3.73951	Other_Massive	Massive
MOR	5C	5C98	Sheltered	2017	Pocillopora	Submassive	1.34	17.08	52.58	Survived	3.73951	Submassive	Other_Branching
MOR	5C	5C99	Sheltered	2017	Pocillopora	Submassive	4.38	20.92	51.93	Survived	3.73951	Submassive	Other_Branching
MOR	5C	5C100	Sheltered	2017	Acropora	Tabular	1.92	9.29	14.95	Survived	3.73951	Acropora_Tabular	Acropora
MOR	5C	5C101	Sheltered	2018	Acropora	Tabular	NA	10.69	39.48	Survived	3.73951	Acropora_Tabular	Acropora
MOR	5C	5C102	Sheltered	2018	Acropora	Tabular	NA	12.49	48.9	Survived	3.73951	Acropora_Tabular	Acropora
MOR	5C	5C103	Sheltered	2018	Acropora	Tabular	NA	4.54	21.35	Survived	3.73951	Acropora_Tabular	Acropora
MOR	5C	5C104	Sheltered	2018	Acropora	Tabular	NA	5.6	25.06	Survived	3.73951	Acropora_Tabular	Acropora
MOR	5C	5C105	Sheltered	2018	Acropora	Digitate	NA	7.39	17.72	Survived	3.73951	Acropora_Digitate	Acropora
MOR	5C	5C108	Sheltered	2018	Acropora	Digitate	NA	4.89	38.41	Survived	3.73951	Acropora_Digitate	Acropora
MOR	5C	5C109	Sheltered	2017	Unknown	Digitate	3.9	15.52	NA	Dead	3.73951	Other_Branching	Other_Branching
MOR	5C	5C110	Sheltered	2019	Unknown	Unidentified	NA	NA	6.19	Survived	3.73951	Unidentified	Unidentified
MOR	5C	5C112	Sheltered	2017	Acropora	Tabular	NA	11.89	25.6	Survived	3.73951	Acropora_Tabular	Acropora
MOR	5C	5C113	Sheltered	2018	Acropora	Tabular	NA	NA	9.52	Survived	3.73951	Acropora_Tabular	Acropora
MOR	5C	5C115	Sheltered	2018	Porites	Massive	NA	2.75	4.06	Survived	3.73951	Porites_Massive	Massive
MOR	5C	5C119	Sheltered	2017	Leptastrea	Encrusting	NA	6.12	28.21	Survived	3.73951	Other_Encrusting	Encrusting
MOR	5C	5C120	Sheltered	2018	Leptastrea	Encrusting	NA	4.13	8.49	Survived	3.73951	Other_Encrusting	Encrusting
MOR	5C	5C121	Sheltered	2017	Leptastrea	Encrusting	1.23	3.04	7.86	Survived	3.73951	Other_Encrusting	Encrusting
MOR	5C	5C122	Sheltered	2019	Favites	Encrusting	NA	NA	8.51	Survived	3.73951	Other_Encrusting	Encrusting
MOR	5C	5C127	Sheltered	2017	Oulophyllia	Massive	NA	NA	3.64	Survived	3.73951	Other_Massive	Massive
MOR	5C	5C130	Sheltered	2018	Leptastrea	Encrusting	NA	3.15	4.31	Survived	3.73951	Other_Encrusting	Encrusting
MOR	5C	5C134	Sheltered	2017	Leptastrea	Encrusting	NA	12.42	13.02	Survived	3.73951	Other_Encrusting	Encrusting
MOR	5C	5C135	Sheltered	2017	Leptastrea	Encrusting	NA	3.66	7.43	Survived	3.73951	Other_Encrusting	Encrusting
MOR	5C	5C137	Sheltered	2017	Acropora	Unidentified	26.72	5	28.13	Survived	3.73951	Unidentified	Unidentified
MOR	5C	5C138	Sheltered	2018	Porites	Massive	NA	1.8	7.39	Survived	3.73951	Porites_Massive	Massive
MOR	5C	5C142	Sheltered	2018	Porites	Massive	NA	3.23	9.01	Survived	3.73951	Porites_Massive	Massive
MOR	5C	5C147	Sheltered	2017	Pocillopora	Submassive	NA	24.73	34.15	Survived	3.73951	Submassive	Other_Branching
MOR	5C	5C149	Sheltered	2017	Faviid	Encrusting	NA	2.07	1.49	Survived	3.73951	Other_Encrusting	Encrusting
MOR	5C	5C150	Sheltered	2017	Leptastrea	Encrusting	NA	4.06	6.82	Survived	3.73951	Other_Encrusting	Encrusting
MOR	5C	5C152	Sheltered	2017	Montipora	Encrusting	NA	7.16	15.27	Survived	3.73951	Other_Encrusting	Encrusting
MOR	5C	5C159	Sheltered	2017	Leptastrea	Encrusting	1.01	6.24	7.52	Survived	3.73951	Other_Encrusting	Encrusting
MOR	5C	5C160	Sheltered	2017	Faviid	Encrusting	2.55	8.84	NA	Survived	3.73951	Other_Encrusting	Encrusting
MOR	5C	5C161	Sheltered	2017	Leptastrea	Encrusting	NA	1.94	9.36	Survived	3.73951	Other_Encrusting	Encrusting
IPP	4A	4A1	Sheltered	2017	Acropora	Digitate	2.49	22.58	57.46	Survived	3.68635	Acropora_Digitate	Acropora
IPP	4A	4A2	Sheltered	2017	Unknown	Unidentified	8.05	17.1	20.85	Survived	3.68635	Unidentified	Unidentified
IPP	4A	4A3	Sheltered	2017	Unknown	Unidentified	0.86	NA	NA	Comp	3.68635	Unidentified	Unidentified
IPP	4A	4A4	Sheltered	2017	Porites	Encrusting	5.59	14.21	34.17	Survived	3.68635	Porites_Encrusting	Encrusting
IPP	4A	4A5	Sheltered	2017	Unknown	Encrusting	7.77	25.73	52.7	Survived	3.68635	Other_Encrusting	Encrusting
IPP	4A	4A6	Sheltered	2017	Unknown	Digitate	3.88	14.41	16.71	Survived	3.68635	Other_Branching	Other_Branching
IPP	4A	4A7	Sheltered	2017	Unknown	Digitate	3.55	10.8	NA	Comp	3.68635	Other_Branching	Other_Branching
IPP	4A	4A8	Sheltered	2017	Unknown	Digitate	3.42	13.35	21.92	Survived	3.68635	Other_Branching	Other_Branching
IPP	4A	4A9	Sheltered	2017	Unknown	Digitate	2	3.62	NA	Comp	3.68635	Other_Branching	Other_Branching
IPP	4A	4A10	Sheltered	2017	Unknown	Unidentified	1.49	9.19	21.32	Survived	3.68635	Unidentified	Unidentified
IPP	4A	4A12	Sheltered	2017	Unknown	Unidentified	0.69	NA	NA	Comp	3.68635	Unidentified	Unidentified
IPP	4A	4A13	Sheltered	2017	Unknown	Unidentified	2.07	NA	NA	Crumble	3.68635	Unidentified	Unidentified
IPP	4A	4A17	Sheltered	2017	Unknown	Digitate	7.77	16.26	22.55	Survived	3.68635	Other_Branching	Other_Branching
IPP	4A	4A21	Sheltered	2017	Porites	Massive	6.02	5.78	12.17	Survived	3.68635	Porites_Massive	Massive
IPP	4A	4A23	Sheltered	2017	Acropora	Digitate	25.06	64.18	139.69	Survived	3.68635	Acropora_Digitate	Acropora
IPP	4A	4A24	Sheltered	2017	Unknown	Unidentified	5.95	13.49	14.75	Survived	3.68635	Unidentified	Unidentified
IPP	4A	4A25	Sheltered	2017	Acropora	Digitate	3.59	16.2	24.89	Survived	3.68635	Acropora_Digitate	Acropora
IPP	4A	4A26	Sheltered	2017	Acropora	Digitate	25.05	24.04	37.62	Survived	3.68635	Acropora_Digitate	Acropora
IPP	4A	4A27	Sheltered	2017	Unknown	Digitate	10.15	20.22	29.71	Survived	3.68635	Other_Branching	Other_Branching
IPP	4A	4A28	Sheltered	2017	Porites	Massive	9.87	16.79	26.16	Survived	3.68635	Porites_Massive	Massive
IPP	4A	4A29	Sheltered	2017	Acropora	Digitate	20.16	32.88	35.31	Survived	3.68635	Acropora_Digitate	Acropora
IPP	4A	4A30	Sheltered	2017	Porites	Massive	10.17	16.43	29.4	Survived	3.68635	Porites_Massive	Massive
IPP	4A	4A31	Sheltered	2017	Acropora	Digitate	11.1	22.23	28.66	Survived	3.68635	Acropora_Digitate	Acropora
IPP	4A	4A32	Sheltered	2017	Unknown	Encrusting	5.35	8.85	61.47	Survived	3.68635	Other_Encrusting	Encrusting
IPP	4A	4A33	Sheltered	2017	Acropora	Digitate	5.81	27.23	51.5	Survived	3.68635	Acropora_Digitate	Acropora
IPP	4A	4A34	Sheltered	2017	Unknown	Digitate	11.91	28.63	54.41	Survived	3.68635	Other_Branching	Other_Branching
IPP	4A	4A35	Sheltered	2017	Acropora	Digitate	10.87	43.95	85.51	Survived	3.68635	Acropora_Digitate	Acropora
IPP	4A	4A36	Sheltered	2017	Unknown	Unidentified	1.72	NA	NA	Gone	3.68635	Unidentified	Unidentified
IPP	4A	4A37	Sheltered	2017	Acropora	Digitate	5.97	13.54	41.82	Survived	3.68635	Acropora_Digitate	Acropora
IPP	4A	4A38	Sheltered	2017	Acropora	Digitate	16.89	22.56	37.25	Survived	3.68635	Acropora_Digitate	Acropora
IPP	4A	4A39	Sheltered	2017	Unknown	Digitate	26.68	53.66	62.15	Survived	3.68635	Other_Branching	Other_Branching
IPP	4A	4A40	Sheltered	2017	Acropora	Digitate	15.53	21.88	32.86	Survived	3.68635	Acropora_Digitate	Acropora
IPP	4A	4A41	Sheltered	2017	Acropora	Digitate	14.07	28.35	48.92	Survived	3.68635	Acropora_Digitate	Acropora
IPP	4A	4A43	Sheltered	2017	Unknown	Digitate	3.12	8.77	32.94	Survived	3.68635	Other_Branching	Other_Branching
IPP	4A	4A44	Sheltered	2017	Unknown	Unidentified	2.38	NA	NA	Gone	3.68635	Unidentified	Unidentified
IPP	4A	4A45	Sheltered	2017	Pocillopora	Submassive	5.24	28.97	73.69	Survived	3.68635	Submassive	Other_Branching
IPP	4A	4A46	Sheltered	2017	Porites	Massive	2.03	5.56	13.53	Survived	3.68635	Porites_Massive	Massive
IPP	4A	4A47	Sheltered	2017	Unknown	Digitate	3.57	7.16	11.26	Survived	3.68635	Other_Branching	Other_Branching
IPP	4A	4A48	Sheltered	2017	Porites	Massive	5.51	8.59	16.77	Survived	3.68635	Porites_Massive	Massive
IPP	4A	4A50	Sheltered	2017	Porites	Massive	6.19	11.38	15.46	Survived	3.68635	Porites_Massive	Massive
IPP	4A	4A52	Sheltered	2017	Unknown	Massive	5.05	8.08	12.72	Survived	3.68635	Other_Massive	Massive
IPP	4A	4A54	Sheltered	2018	Unknown	Unidentified	NA	3.8	13.97	Survived	3.68635	Unidentified	Unidentified
IPP	4A	4A55	Sheltered	2018	Unknown	Unidentified	NA	8.86	7.28	Survived	3.68635	Unidentified	Unidentified
IPP	4A	4A56	Sheltered	2018	Porites	Massive	NA	11.24	19.38	Survived	3.68635	Porites_Massive	Massive
IPP	4A	4A57	Sheltered	2018	Porites	Massive	NA	3.24	11.03	Survived	3.68635	Porites_Massive	Massive
IPP	4A	4A58	Sheltered	2018	Unknown	Digitate	NA	20.6	68.44	Survived	3.68635	Other_Branching	Other_Branching
IPP	4A	4A59	Sheltered	2018	Unknown	Digitate	NA	10.63	9.74	Survived	3.68635	Other_Branching	Other_Branching
IPP	4A	4A61	Sheltered	2018	Unknown	Unidentified	NA	6.89	12.68	Survived	3.68635	Unidentified	Unidentified
IPP	4A	4A63	Sheltered	2018	Unknown	Digitate	NA	12.86	29.33	Survived	3.68635	Other_Branching	Other_Branching
IPP	4A	4A64	Sheltered	2018	Porites	Massive	NA	5.83	13.95	Survived	3.68635	Porites_Massive	Massive
IPP	4A	4A65	Sheltered	2018	Unknown	Massive	NA	1.05	6.67	Survived	3.68635	Other_Massive	Massive
IPP	4A	4A66	Sheltered	2018	Unknown	Encrusting	NA	2.35	13.88	Survived	3.68635	Other_Encrusting	Encrusting
IPP	4A	4A67	Sheltered	2019	Unknown	Unidentified	NA	NA	10.74	Survived	3.68635	Unidentified	Unidentified
IPP	4A	4A68	Sheltered	2018	Unknown	Unidentified	NA	3.78	11.04	Survived	3.68635	Unidentified	Unidentified
IPP	4A	4A69	Sheltered	2017	Unknown	Digitate	NA	23.38	26.93	Survived	3.68635	Other_Branching	Other_Branching
IPP	4A	4A71	Sheltered	2018	Unknown	Unidentified	NA	4.24	11.96	Survived	3.68635	Unidentified	Unidentified
IPP	4A	4A72	Sheltered	2018	Porites	Massive	NA	4.23	14.05	Survived	3.68635	Porites_Massive	Massive
IPP	4A	4A73	Sheltered	2019	Unknown	Unidentified	NA	NA	4.34	Survived	3.68635	Unidentified	Unidentified
IPP	4A	4A74	Sheltered	2019	Unknown	Unidentified	NA	NA	3.19	Survived	3.68635	Unidentified	Unidentified
IPP	4B	4B1	Sheltered	2017	Acropora	Digitate	4.61	14.98	37.26	Survived	3.75795	Acropora_Digitate	Acropora
IPP	4B	4B2	Sheltered	2017	Montipora	Encrusting	2.29	14.92	63.43	Survived	3.75795	Other_Encrusting	Encrusting
IPP	4B	4B3	Sheltered	2017	Acropora	Digitate	1.44	10.11	21.04	Survived	3.75795	Acropora_Digitate	Acropora
IPP	4B	4B4	Sheltered	2017	Acropora	Tabular	4.87	10.52	34.1	Survived	3.75795	Acropora_Tabular	Acropora
IPP	4B	4B5	Sheltered	2017	Acropora	Digitate	2.78	12.2	43.89	Survived	3.75795	Acropora_Digitate	Acropora
IPP	4B	4B6	Sheltered	2017	Unknown	Unidentified	5.51	2.59	NA	Gone	3.75795	Unidentified	Unidentified
IPP	4B	4B7	Sheltered	2017	Acropora	Digitate	3.91	8.83	28.22	Survived	3.75795	Acropora_Digitate	Acropora
IPP	4B	4B8	Sheltered	2017	Unknown	Unidentified	1.92	NA	NA	Gone	3.75795	Unidentified	Unidentified
IPP	4B	4B9	Sheltered	2017	Acropora	Digitate	2.5	10.57	24.38	Survived	3.75795	Acropora_Digitate	Acropora
IPP	4B	4B10	Sheltered	2017	Acropora	Tabular	7.36	26.44	51.65	Survived	3.75795	Acropora_Tabular	Acropora
IPP	4B	4B11	Sheltered	2017	Acropora	Tabular	3.51	6.68	28.75	Survived	3.75795	Acropora_Tabular	Acropora
IPP	4B	4B12	Sheltered	2017	Acropora	Digitate	6.1	20.79	48.57	Survived	3.75795	Acropora_Digitate	Acropora
IPP	4B	4B15	Sheltered	2017	Acropora	Digitate	4.15	13.64	21.9	Survived	3.75795	Acropora_Digitate	Acropora
IPP	4B	4B16	Sheltered	2017	Montipora	Encrusting	6.43	32.7	112.5	Survived	3.75795	Other_Encrusting	Encrusting
IPP	4B	4B17	Sheltered	2017	Unknown	Unidentified	4.37	NA	NA	Gone	3.75795	Unidentified	Unidentified
IPP	4B	4B18	Sheltered	2017	Pocillopora	Digitate	2.8	26.55	38.51	Survived	3.75795	Other_Branching	Other_Branching
IPP	4B	4B19	Sheltered	2017	Acropora	Tabular	5.81	21.22	79.85	Survived	3.75795	Acropora_Tabular	Acropora
IPP	4B	4B21	Sheltered	2017	Acropora	Digitate	9.21	17.94	47.12	Survived	3.75795	Acropora_Digitate	Acropora
IPP	4B	4B22	Sheltered	2018	Unknown	Unidentified	NA	6.01	15.36	Survived	3.75795	Unidentified	Unidentified
IPP	4B	4B23	Sheltered	2018	Unknown	Digitate	NA	3.26	6.16	Survived	3.75795	Other_Branching	Other_Branching
IPP	4B	4B28	Sheltered	2018	Unknown	Digitate	NA	5.79	19.33	Survived	3.75795	Other_Branching	Other_Branching
IPP	4B	4B29	Sheltered	2018	Acropora	Digitate	NA	2.65	21.46	Survived	3.75795	Acropora_Digitate	Acropora
IPP	4B	4B30	Sheltered	2018	Unknown	Digitate	NA	5.92	17.29	Survived	3.75795	Other_Branching	Other_Branching
IPP	4B	4B31	Sheltered	2018	Unknown	Encrusting	NA	9.12	30.19	Survived	3.75795	Other_Encrusting	Encrusting
IPP	4B	4B32	Sheltered	2018	Montipora	Encrusting	NA	30.67	85.69	Survived	3.75795	Other_Encrusting	Encrusting
IPP	4B	4B33	Sheltered	2018	Unknown	Digitate	NA	5.75	13.37	Survived	3.75795	Other_Branching	Other_Branching
IPP	4B	4B34	Sheltered	2018	Acropora	Tabular	NA	7.54	27.87	Survived	3.75795	Acropora_Tabular	Acropora
IPP	4B	4B35	Sheltered	2018	Unknown	Encrusting	NA	5.44	14.59	Survived	3.75795	Other_Encrusting	Encrusting
IPP	4B	4B36	Sheltered	2018	Acropora	Tabular	NA	5.71	21.27	Survived	3.75795	Acropora_Tabular	Acropora
IPP	4B	4B37	Sheltered	2019	Acropora	Digitate	NA	NA	11.72	Survived	3.75795	Acropora_Digitate	Acropora
IPP	4B	4B38	Sheltered	2019	Unknown	Unidentified	NA	NA	7.83	Survived	3.75795	Unidentified	Unidentified
IPP	4B	4B39	Sheltered	2019	Unknown	Unidentified	NA	NA	9.25	Survived	3.75795	Unidentified	Unidentified
IPP	4B	4B40	Sheltered	2019	Unknown	Unidentified	NA	NA	2.83	Survived	3.75795	Unidentified	Unidentified
IPP	4B	4B41	Sheltered	2019	Unknown	Unidentified	NA	NA	2.72	Survived	3.75795	Unidentified	Unidentified
IPP	4B	4B42	Sheltered	2019	Unknown	Unidentified	NA	NA	5.62	Survived	3.75795	Unidentified	Unidentified
IPP	4B	4B43	Sheltered	2019	Unknown	Unidentified	NA	NA	1.61	Survived	3.75795	Unidentified	Unidentified
IPP	4B	4B44	Sheltered	2018	Porites	Encrusting	NA	NA	13.61	Survived	3.75795	Porites_Encrusting	Encrusting
IPP	4B	4B45	Sheltered	2018	Porites	Massive	NA	NA	10.11	Survived	3.75795	Porites_Massive	Massive
IPP	4B	4B46	Sheltered	2018	Porites	Massive	NA	NA	19.49	Survived	3.75795	Porites_Massive	Massive
IPP	4B	4B47	Sheltered	2018	Porites	Massive	NA	NA	6.19	Survived	3.75795	Porites_Massive	Massive
IPP	4B	4B48	Sheltered	2019	Unknown	Unidentified	NA	NA	4.29	Survived	3.75795	Unidentified	Unidentified
IPP	4B	4B49	Sheltered	2019	Acropora	Unidentified	NA	NA	8.57	Survived	3.75795	Unidentified	Unidentified
IPP	4B	4B50	Sheltered	2019	Unknown	Unidentified	NA	NA	9.84	Survived	3.75795	Unidentified	Unidentified
IPP	4B	4B51	Sheltered	2019	Unknown	Unidentified	NA	NA	2.65	Survived	3.75795	Unidentified	Unidentified
IPP	4B	4B52	Sheltered	2019	Unknown	Unidentified	NA	NA	3.26	Survived	3.75795	Unidentified	Unidentified
IPP	4B	4B55	Sheltered	2019	Unknown	Unidentified	NA	NA	5.06	Survived	3.75795	Unidentified	Unidentified
IPP	4B	4B56	Sheltered	2019	Unknown	Unidentified	NA	NA	5.14	Survived	3.75795	Unidentified	Unidentified
IPP	4B	4B57	Sheltered	2019	Unknown	Unidentified	NA	NA	3.07	Survived	3.75795	Unidentified	Unidentified
IPP	4B	4B58	Sheltered	2019	Unknown	Unidentified	NA	NA	4.21	Survived	3.75795	Unidentified	Unidentified
IPP	4B	4B59	Sheltered	2019	Unknown	Encrusting	NA	NA	4.26	Survived	3.75795	Other_Encrusting	Encrusting
IPP	4B	4B60	Sheltered	2019	Unknown	Unidentified	NA	NA	8.52	Survived	3.75795	Unidentified	Unidentified
IPP	4B	4B61	Sheltered	2019	Unknown	Unidentified	NA	NA	2.6	Survived	3.75795	Unidentified	Unidentified
IPP	4B	4B62	Sheltered	2019	Unknown	Encrusting	NA	NA	6.65	Survived	3.75795	Other_Encrusting	Encrusting
IPP	4B	4B63	Sheltered	2019	Unknown	Encrusting	NA	NA	5.49	Survived	3.75795	Other_Encrusting	Encrusting
IPP	4B	4B64	Sheltered	2019	Unknown	Encrusting	NA	NA	11.65	Survived	3.75795	Other_Encrusting	Encrusting
IPP	4B	4B65	Sheltered	2019	Unknown	Encrusting	NA	NA	5.67	Survived	3.75795	Other_Encrusting	Encrusting
IPP	4B	4B66	Sheltered	2019	Acropora	Unidentified	NA	NA	17.24	Survived	3.75795	Unidentified	Unidentified
IPP	4B	4B67	Sheltered	2019	Unknown	Unidentified	NA	NA	4.86	Survived	3.75795	Unidentified	Unidentified
IPP	4B	4B68	Sheltered	2019	Unknown	Unidentified	NA	NA	6.17	Survived	3.75795	Unidentified	Unidentified
IPP	4B	4B69	Sheltered	2019	Unknown	Unidentified	NA	NA	2.78	Survived	3.75795	Unidentified	Unidentified
IPP	4B	4B70	Sheltered	2019	Unknown	Unidentified	NA	NA	4.33	Survived	3.75795	Unidentified	Unidentified
IPP	4B	4B71	Sheltered	2019	Unknown	Encrusting	NA	NA	3.42	Survived	3.75795	Other_Encrusting	Encrusting
IPP	4B	4B72	Sheltered	2019	Unknown	Encrusting	NA	NA	3.07	Survived	3.75795	Other_Encrusting	Encrusting
IPP	4B	4B73	Sheltered	2019	Unknown	Encrusting	NA	NA	2.95	Survived	3.75795	Other_Encrusting	Encrusting
IPP	4B	4B74	Sheltered	2019	Unknown	Encrusting	NA	NA	2.13	Survived	3.75795	Other_Encrusting	Encrusting
IPP	4B	4B75	Sheltered	2019	Unknown	Unidentified	NA	NA	3.43	Survived	3.75795	Unidentified	Unidentified
IPP	4B	4B76	Sheltered	2019	Unknown	Unidentified	NA	NA	6.38	Survived	3.75795	Unidentified	Unidentified
IPP	4B	4B77	Sheltered	2019	Unknown	Encrusting	NA	NA	3.91	Survived	3.75795	Other_Encrusting	Encrusting
IPP	4B	4B78	Sheltered	2019	Unknown	Unidentified	NA	NA	3.37	Survived	3.75795	Unidentified	Unidentified
IPP	4B	4B79	Sheltered	2019	Unknown	Unidentified	NA	NA	5.97	Survived	3.75795	Unidentified	Unidentified
IPP	4B	4B80	Sheltered	2019	Unknown	Unidentified	NA	NA	2.93	Survived	3.75795	Unidentified	Unidentified
IPP	4B	4B81	Sheltered	2019	Unknown	Unidentified	NA	NA	4.35	Survived	3.75795	Unidentified	Unidentified
IPP	4B	4B82	Sheltered	2019	Unknown	Unidentified	NA	NA	2.21	Survived	3.75795	Unidentified	Unidentified
IPP	4B	4B83	Sheltered	2019	Unknown	Unidentified	NA	NA	4.15	Survived	3.75795	Unidentified	Unidentified
IPP	4B	4B84	Sheltered	2019	Unknown	Unidentified	NA	NA	6.51	Survived	3.75795	Unidentified	Unidentified
IPP	4B	4B85	Sheltered	2019	Acropora	Unidentified	NA	NA	18.68	Survived	3.75795	Unidentified	Unidentified
IPP	4B	4B86	Sheltered	2019	Acropora	Unidentified	NA	NA	5.33	Survived	3.75795	Unidentified	Unidentified
IPP	4B	4B87	Sheltered	2019	Acropora	Unidentified	NA	NA	7.7	Survived	3.75795	Unidentified	Unidentified
IPP	4B	4B88	Sheltered	2019	Unknown	Unidentified	NA	NA	5.79	Survived	3.75795	Unidentified	Unidentified
IPP	4B	4B89	Sheltered	2019	Unknown	Unidentified	NA	NA	7.89	Survived	3.75795	Unidentified	Unidentified
IPP	4B	4B90	Sheltered	2019	Unknown	Unidentified	NA	NA	8.58	Survived	3.75795	Unidentified	Unidentified
IPP	4B	4B91	Sheltered	2019	Acropora	Unidentified	NA	NA	10.65	Survived	3.75795	Unidentified	Unidentified
IPP	4B	4B92	Sheltered	2019	Acropora	Unidentified	NA	NA	4.64	Survived	3.75795	Unidentified	Unidentified
IPP	4B	4B93	Sheltered	2019	Acropora	Unidentified	NA	NA	3.9	Survived	3.75795	Unidentified	Unidentified
IPP	4B	4B94	Sheltered	2019	Acropora	Unidentified	NA	NA	11.1	Survived	3.75795	Unidentified	Unidentified
IPP	4B	4B95	Sheltered	2019	Unknown	Unidentified	NA	NA	11.17	Survived	3.75795	Unidentified	Unidentified
IPP	4B	4B96	Sheltered	2019	Unknown	Unidentified	NA	NA	5.18	Survived	3.75795	Unidentified	Unidentified
IPP	4B	4B97	Sheltered	2019	Acropora	Unidentified	NA	NA	3.88	Survived	3.75795	Unidentified	Unidentified
IPP	4B	4B98	Sheltered	2019	Unknown	Unidentified	NA	NA	3.24	Survived	3.75795	Unidentified	Unidentified
IPP	4B	4B99	Sheltered	2019	Unknown	Encrusting	NA	NA	2.65	Survived	3.75795	Other_Encrusting	Encrusting
IPP	4B	4B100	Sheltered	2019	Unknown	Unidentified	NA	NA	6.63	Survived	3.75795	Unidentified	Unidentified
IPP	4B	4B101	Sheltered	2019	Unknown	Unidentified	NA	NA	1.91	Survived	3.75795	Unidentified	Unidentified
IPP	4B	4B102	Sheltered	2018	Unknown	Unidentified	NA	1.06	NA	Survived	3.75795	Unidentified	Unidentified
IPP	4B	4B103	Sheltered	2018	Unknown	Unidentified	NA	0.6	NA	Survived	3.75795	Unidentified	Unidentified
IPP	4B	4B104	Sheltered	2018	Unknown	Unidentified	NA	0.64	NA	Survived	3.75795	Unidentified	Unidentified
IPP	4B	4B105	Sheltered	2019	Unknown	Encrusting	NA	NA	9.97	Survived	3.75795	Other_Encrusting	Encrusting
IPP	4B	4B106	Sheltered	2019	Unknown	Encrusting	NA	NA	1.83	Survived	3.75795	Other_Encrusting	Encrusting
IPP	4B	4B107	Sheltered	2019	Unknown	Unidentified	NA	NA	8.14	Survived	3.75795	Unidentified	Unidentified
IPP	4B	4B108	Sheltered	2019	Unknown	Unidentified	NA	NA	6.34	Survived	3.75795	Unidentified	Unidentified
IPP	4C	4C1	Sheltered	2017	Unknown	Digitate	6.17	22.8	64.64	Survived	4.17851	Other_Branching	Other_Branching
IPP	4C	4C2	Sheltered	2017	Unknown	Digitate	4.49	13.77	20.19	Survived	4.17851	Other_Branching	Other_Branching
IPP	4C	4C3	Sheltered	2017	Acropora	Digitate	2.89	23.97	34.59	Survived	4.17851	Acropora_Digitate	Acropora
IPP	4C	4C4	Sheltered	2017	Acropora	Digitate	14.54	46.99	96.77	Survived	4.17851	Acropora_Digitate	Acropora
IPP	4C	4C5	Sheltered	2017	Unknown	Digitate	9.74	9.94	14.47	Survived	4.17851	Other_Branching	Other_Branching
IPP	4C	4C6	Sheltered	2017	Acropora	Digitate	9.89	37.35	70.96	Survived	4.17851	Acropora_Digitate	Acropora
IPP	4C	4C7	Sheltered	2017	Acropora	Digitate	6.56	23.8	63.12	Survived	4.17851	Acropora_Digitate	Acropora
IPP	4C	4C8	Sheltered	2017	Unknown	Unidentified	4.06	1.98	6.25	Survived	4.17851	Unidentified	Unidentified
IPP	4C	4C9	Sheltered	2017	Unknown	Unidentified	3.22	NA	NA	Gone	4.17851	Unidentified	Unidentified
IPP	4C	4C10	Sheltered	2017	Unknown	Unidentified	6.48	2.46	NA	Comp	4.17851	Unidentified	Unidentified
IPP	4C	4C11	Sheltered	2017	Unknown	Unidentified	6.38	5	NA	Gone	4.17851	Unidentified	Unidentified
IPP	4C	4C12	Sheltered	2017	Unknown	Unidentified	1.86	NA	NA	Gone	4.17851	Unidentified	Unidentified
IPP	4C	4C13	Sheltered	2017	Unknown	Unidentified	4.01	NA	NA	Gone	4.17851	Unidentified	Unidentified
IPP	4C	4C14	Sheltered	2017	Unknown	Unidentified	1.57	NA	NA	Gone	4.17851	Unidentified	Unidentified
IPP	4C	4C15	Sheltered	2017	Unknown	Tabular	1.85	11.94	13.25	Survived	4.17851	Other_Branching	Other_Branching
IPP	4C	4C16	Sheltered	2017	Unknown	Encrusting	7.99	2.31	NA	Gone	4.17851	Other_Encrusting	Encrusting
IPP	4C	4C17	Sheltered	2017	Unknown	Digitate	4.56	15.8	25.94	Survived	4.17851	Other_Branching	Other_Branching
IPP	4C	4C18	Sheltered	2017	Unknown	Digitate	2.51	12.11	17.35	Survived	4.17851	Other_Branching	Other_Branching
IPP	4C	4C19	Sheltered	2017	Unknown	Unidentified	2.77	NA	NA	Gone	4.17851	Unidentified	Unidentified
IPP	4C	4C20	Sheltered	2017	Unknown	Digitate	4.12	11.98	17.47	Survived	4.17851	Other_Branching	Other_Branching
IPP	4C	4C21	Sheltered	2017	Unknown	Digitate	3.17	6.16	NA	Gone	4.17851	Other_Branching	Other_Branching
IPP	4C	4C24	Sheltered	2017	Unknown	Digitate	4.76	6.81	20.22	Survived	4.17851	Other_Branching	Other_Branching
IPP	4C	4C25	Sheltered	2017	Unknown	Digitate	4.64	8.8	26.02	Survived	4.17851	Other_Branching	Other_Branching
IPP	4C	4C26	Sheltered	2017	Acropora	Digitate	3.76	16.37	32.17	Survived	4.17851	Acropora_Digitate	Acropora
IPP	4C	4C27	Sheltered	2017	Acropora	Tabular	6.78	19.71	31.2	Survived	4.17851	Acropora_Tabular	Acropora
IPP	4C	4C28	Sheltered	2017	Acropora	Digitate	10.74	30.59	42.03	Survived	4.17851	Acropora_Digitate	Acropora
IPP	4C	4C29	Sheltered	2017	Unknown	Digitate	7.52	13.24	17.89	Survived	4.17851	Other_Branching	Other_Branching
IPP	4C	4C30	Sheltered	2017	Acropora	Unidentified	2.62	12.54	26.25	Survived	4.17851	Unidentified	Unidentified
IPP	4C	4C31	Sheltered	2018	Acropora	Digitate	NA	7.24	11.29	Survived	4.17851	Acropora_Digitate	Acropora
IPP	4C	4C32	Sheltered	2018	Acropora	Digitate	NA	6.27	9.01	Survived	4.17851	Acropora_Digitate	Acropora
IPP	4C	4C33	Sheltered	2018	Acropora	Digitate	NA	3.64	7.8	Survived	4.17851	Acropora_Digitate	Acropora
IPP	4C	4C34	Sheltered	2018	Acropora	Digitate	NA	10.72	14.52	Survived	4.17851	Acropora_Digitate	Acropora
IPP	4C	4C35	Sheltered	2018	Unknown	Unidentified	NA	1.94	NA	Gone	4.17851	Unidentified	Unidentified
IPP	4C	4C36	Sheltered	2018	Unknown	Digitate	NA	6.72	12.38	Survived	4.17851	Other_Branching	Other_Branching
IPP	4C	4C38	Sheltered	2018	Unknown	Unidentified	NA	4.36	13.77	Survived	4.17851	Unidentified	Unidentified
IPP	4C	4C39	Sheltered	2018	Unknown	Encrusting	NA	6.01	31.45	Survived	4.17851	Other_Encrusting	Encrusting
IPP	4C	4C40	Sheltered	2018	Unknown	Submassive	NA	3.46	25.14	Survived	4.17851	Submassive	Other_Branching
IPP	4C	4C41	Sheltered	2018	Unknown	Digitate	NA	2.72	9.11	Survived	4.17851	Other_Branching	Other_Branching
IPP	4C	4C43	Sheltered	2018	Unknown	Digitate	NA	10.08	11.43	Survived	4.17851	Other_Branching	Other_Branching
IPP	4C	4C44	Sheltered	2018	Unknown	Unidentified	NA	5.74	23.36	Survived	4.17851	Unidentified	Unidentified
IPP	4C	4C45	Sheltered	2019	Unknown	Unidentified	NA	NA	1.14	Survived	4.17851	Unidentified	Unidentified
IPP	4C	4C46	Sheltered	2019	Unknown	Unidentified	NA	NA	1.76	Survived	4.17851	Unidentified	Unidentified
IPP	4C	4C47	Sheltered	2017	Unknown	Digitate	NA	6.52	21.95	Survived	4.17851	Other_Branching	Other_Branching
IPP	4C	4C48	Sheltered	2019	Unknown	Unidentified	NA	NA	3.42	Survived	4.17851	Unidentified	Unidentified
IPP	4C	4C49	Sheltered	2019	Unknown	Unidentified	NA	NA	6.84	Survived	4.17851	Unidentified	Unidentified
IPP	4C	4C50	Sheltered	2019	Unknown	Unidentified	NA	NA	6.28	Survived	4.17851	Unidentified	Unidentified
IPP	4C	4C51	Sheltered	2017	Unknown	Digitate	0.54	1.83	8.59	Survived	4.17851	Other_Branching	Other_Branching
IPP	4C	4C52	Sheltered	2017	Unknown	Digitate	1.59	10.76	21.56	Survived	4.17851	Other_Branching	Other_Branching
IPP	4C	4C53	Sheltered	2018	Unknown	Unidentified	NA	4	15.66	Survived	4.17851	Unidentified	Unidentified
DIA	9A	9A2	Sheltered	2017	Acropora	Unidentified	4.06	9.96	18.93	Survived	3.7266	Unidentified	Unidentified
DIA	9A	9A3	Sheltered	2017	Acropora	Unidentified	3.83	11.11	24.29	Survived	3.7266	Unidentified	Unidentified
DIA	9A	9A4	Sheltered	2017	Acropora	Digitate	5.45	32.29	73.93	Survived	3.7266	Acropora_Digitate	Acropora
DIA	9A	9A5	Sheltered	2017	Acropora	Unidentified	1.47	5.92	12.94	Survived	3.7266	Unidentified	Unidentified
DIA	9A	9A6	Sheltered	2017	Acropora	Digitate	11.63	17.28	31.76	Survived	3.7266	Acropora_Digitate	Acropora
DIA	9A	9A7	Sheltered	2017	Acropora	Unidentified	2.65	3.73	6.62	Survived	3.7266	Unidentified	Unidentified
DIA	9A	9A8	Sheltered	2017	Acropora	Digitate	1.41	7.8	16.99	Survived	3.7266	Acropora_Digitate	Acropora
DIA	9A	9A9	Sheltered	2017	Acropora	Unidentified	2.28	19.37	30.31	Survived	3.7266	Unidentified	Unidentified
DIA	9A	9A10	Sheltered	2017	Unknown	Unidentified	1.89	4.75	NA	Gone	3.7266	Unidentified	Unidentified
DIA	9A	9A11	Sheltered	2017	Acropora	Unidentified	4.27	16.82	26.5	Survived	3.7266	Unidentified	Unidentified
DIA	9A	9A12	Sheltered	2017	Unknown	Unidentified	2.44	NA	NA	Gone	3.7266	Unidentified	Unidentified
DIA	9A	9A13	Sheltered	2017	Acropora	Unidentified	1.59	16.35	32.21	Survived	3.7266	Unidentified	Unidentified
DIA	9A	9A14	Sheltered	2017	Unknown	Unidentified	1.56	NA	NA	Crumble	3.7266	Unidentified	Unidentified
DIA	9A	9A15	Sheltered	2017	Acropora	Unidentified	2.29	12.83	37	Survived	3.7266	Unidentified	Unidentified
DIA	9A	9A16	Sheltered	2017	Acropora	Digitate	8.02	31.86	45.46	Survived	3.7266	Acropora_Digitate	Acropora
DIA	9A	9A17	Sheltered	2017	Unknown	Encrusting	5.87	NA	NA	Gone	3.7266	Other_Encrusting	Encrusting
DIA	9A	9A19	Sheltered	2017	Porites	Massive	2.96	8.1	12.37	Survived	3.7266	Porites_Massive	Massive
DIA	9A	9A20	Sheltered	2017	Porites	Encrusting	7.44	24.74	64.67	Survived	3.7266	Porites_Encrusting	Encrusting
DIA	9A	9A25	Sheltered	2017	Unknown	Unidentified	1.35	NA	NA	Crumble	3.7266	Unidentified	Unidentified
DIA	9A	9A26	Sheltered	2017	Acropora	Unidentified	7.26	17.96	27.93	Survived	3.7266	Unidentified	Unidentified
DIA	9A	9A27	Sheltered	2017	Unknown	Unidentified	2.78	NA	NA	Gone	3.7266	Unidentified	Unidentified
DIA	9A	9A28	Sheltered	2017	Unknown	Unidentified	0.58	NA	NA	Gone	3.7266	Unidentified	Unidentified
DIA	9A	9A29	Sheltered	2017	Unknown	Unidentified	0.48	NA	NA	Gone	3.7266	Unidentified	Unidentified
DIA	9A	9A30	Sheltered	2017	Unknown	Unidentified	0.73	NA	NA	Gone	3.7266	Unidentified	Unidentified
DIA	9A	9A31	Sheltered	2017	Favites	Encrusting	1.23	6.38	11.37	Survived	3.7266	Other_Encrusting	Encrusting
DIA	9A	9A32	Sheltered	2017	Porites	Encrusting	1.27	NA	NA	Gone	3.7266	Porites_Encrusting	Encrusting
DIA	9A	9A33	Sheltered	2017	Porites	Encrusting	1.45	NA	NA	Gone	3.7266	Porites_Encrusting	Encrusting
DIA	9A	9A34	Sheltered	2017	Porites	Massive	1.18	6.25	15.94	Survived	3.7266	Porites_Massive	Massive
DIA	9A	9A35	Sheltered	2017	Unknown	Unidentified	0.71	NA	NA	Gone	3.7266	Unidentified	Unidentified
DIA	9A	9A40	Sheltered	2017	Porites	Encrusting	1.07	3.07	NA	Gone	3.7266	Porites_Encrusting	Encrusting
DIA	9A	9A41	Sheltered	2017	Pocillopora	Submassive	6.5	12.35	30.4	Survived	3.7266	Submassive	Other_Branching
DIA	9A	9A42	Sheltered	2017	Unknown	Unidentified	1.77	NA	NA	Crumble	3.7266	Unidentified	Unidentified
DIA	9A	9A46	Sheltered	2017	Acropora	Digitate	8.69	14.2	33.78	Survived	3.7266	Acropora_Digitate	Acropora
DIA	9A	9A47	Sheltered	2017	Acropora	Digitate	5.51	23.65	34.72	Survived	3.7266	Acropora_Digitate	Acropora
DIA	9A	9A48	Sheltered	2017	Acropora	Digitate	9.58	29.74	46.24	Survived	3.7266	Acropora_Digitate	Acropora
DIA	9A	9A49	Sheltered	2017	Unknown	Massive	4.24	4.05	5.37	Survived	3.7266	Other_Massive	Massive
DIA	9A	9A50	Sheltered	2017	Unknown	Encrusting	1.42	6.02	23.59	Survived	3.7266	Other_Encrusting	Encrusting
DIA	9A	9A51	Sheltered	2017	Acropora	Digitate	7.66	16.25	29.72	Survived	3.7266	Acropora_Digitate	Acropora
DIA	9A	9A55	Sheltered	2017	Porites	Encrusting	1.05	NA	NA	Gone	3.7266	Porites_Encrusting	Encrusting
DIA	9A	9A57	Sheltered	2017	Acropora	Unidentified	3.2	8.46	18.59	Survived	3.7266	Unidentified	Unidentified
DIA	9A	9A58	Sheltered	2017	Acropora	Digitate	6.27	20.23	36.37	Survived	3.7266	Acropora_Digitate	Acropora
DIA	9A	9A59	Sheltered	2017	Unknown	Unidentified	3.19	NA	NA	Gone	3.7266	Unidentified	Unidentified
DIA	9A	9A60	Sheltered	2017	Unknown	Encrusting	5.49	NA	NA	Gone	3.7266	Other_Encrusting	Encrusting
DIA	9A	9A61	Sheltered	2017	Acropora	Digitate	4.13	19	30.59	Survived	3.7266	Acropora_Digitate	Acropora
DIA	9A	9A62	Sheltered	2017	Acropora	Unidentified	0.64	7.15	21.1	Survived	3.7266	Unidentified	Unidentified
DIA	9A	9A63	Sheltered	2017	Acropora	Digitate	6.18	23.66	43.87	Survived	3.7266	Acropora_Digitate	Acropora
DIA	9A	9A64	Sheltered	2017	Acropora	Digitate	1.17	7.3	16.44	Survived	3.7266	Acropora_Digitate	Acropora
DIA	9A	9A65	Sheltered	2017	Unknown	Unidentified	2.17	NA	NA	Gone	3.7266	Unidentified	Unidentified
DIA	9A	9A66	Sheltered	2017	Acropora	Unidentified	3.44	12.48	16.44	Survived	3.7266	Unidentified	Unidentified
DIA	9A	9A67	Sheltered	2017	Acropora	Unidentified	5.06	6.03	NA	Dead	3.7266	Unidentified	Unidentified
DIA	9A	9A68	Sheltered	2017	Acropora	Unidentified	3.44	10.72	15.81	Survived	3.7266	Unidentified	Unidentified
DIA	9A	9A69	Sheltered	2017	Acropora	Unidentified	1.82	8.19	25.01	Survived	3.7266	Unidentified	Unidentified
DIA	9A	9A72	Sheltered	2017	Acropora	Digitate	1.34	8.75	17.94	Survived	3.7266	Acropora_Digitate	Acropora
DIA	9A	9A74	Sheltered	2017	Acropora	Unidentified	0.92	5.49	22.38	Survived	3.7266	Unidentified	Unidentified
DIA	9A	9A75	Sheltered	2017	Unknown	Unidentified	5.55	NA	NA	Gone	3.7266	Unidentified	Unidentified
DIA	9A	9A76	Sheltered	2017	Unknown	Unidentified	5.53	NA	NA	Gone	3.7266	Unidentified	Unidentified
DIA	9A	9A77	Sheltered	2017	Acropora	Digitate	3.67	13.82	31.17	Survived	3.7266	Acropora_Digitate	Acropora
DIA	9A	9A78	Sheltered	2017	Porites	Massive	6.88	18.3	34.22	Survived	3.7266	Porites_Massive	Massive
DIA	9A	9A79	Sheltered	2017	Porites	Encrusting	9.58	27.84	32.49	Survived	3.7266	Porites_Encrusting	Encrusting
DIA	9A	9A80	Sheltered	2017	Unknown	Massive	NA	4.12	7.28	Survived	3.7266	Other_Massive	Massive
DIA	9A	9A81	Sheltered	2018	Porites	Encrusting	NA	12.77	32.32	Survived	3.7266	Porites_Encrusting	Encrusting
DIA	9A	9A82	Sheltered	2017	Leptastrea	Encrusting	7.66	6.37	19.59	Survived	3.7266	Other_Encrusting	Encrusting
DIA	9A	9A83	Sheltered	2018	Unknown	Encrusting	NA	3.21	8.9	Survived	3.7266	Other_Encrusting	Encrusting
DIA	9A	9A84	Sheltered	2018	Porites	Massive	NA	3.71	13.01	Survived	3.7266	Porites_Massive	Massive
DIA	9A	9A85	Sheltered	2018	Porites	Massive	NA	2.82	2.78	Survived	3.7266	Porites_Massive	Massive
DIA	9A	9A86	Sheltered	2018	Porites	Massive	NA	4.86	11.9	Survived	3.7266	Porites_Massive	Massive
DIA	9A	9A87	Sheltered	2018	Favites	Massive	NA	6.63	5.23	Survived	3.7266	Other_Massive	Massive
DIA	9A	9A88	Sheltered	2018	Porites	Massive	NA	3.62	6.92	Survived	3.7266	Porites_Massive	Massive
DIA	9A	9A89	Sheltered	2018	Favites	Encrusting	NA	6.1	4.49	Survived	3.7266	Other_Encrusting	Encrusting
DIA	9A	9A90	Sheltered	2018	Acropora	Unidentified	NA	4.3	8.26	Survived	3.7266	Unidentified	Unidentified
DIA	9A	9A91	Sheltered	2018	Acropora	Unidentified	NA	7.9	8.63	Survived	3.7266	Unidentified	Unidentified
DIA	9A	9A92	Sheltered	2018	Acropora	Unidentified	NA	4.09	12.06	Survived	3.7266	Unidentified	Unidentified
DIA	9A	9A93	Sheltered	2018	Unknown	Unidentified	NA	3.19	NA	Comp	3.7266	Unidentified	Unidentified
DIA	9A	9A94	Sheltered	2018	Acropora	Unidentified	NA	1.74	7.9	Survived	3.7266	Unidentified	Unidentified
DIA	9A	9A95	Sheltered	2018	Porites	Encrusting	NA	1.72	6.82	Survived	3.7266	Porites_Encrusting	Encrusting
DIA	9A	9A96	Sheltered	2018	Porites	Encrusting	NA	11.71	47.89	Survived	3.7266	Porites_Encrusting	Encrusting
DIA	9A	9A97	Sheltered	2018	Porites	Encrusting	NA	4.74	17.92	Survived	3.7266	Porites_Encrusting	Encrusting
DIA	9A	9A98	Sheltered	2018	Porites	Encrusting	NA	2.13	NA	Comp	3.7266	Porites_Encrusting	Encrusting
DIA	9A	9A99	Sheltered	2018	Unknown	Encrusting	NA	2.31	2.98	Survived	3.7266	Other_Encrusting	Encrusting
DIA	9A	9A100	Sheltered	2018	Leptastrea	Encrusting	NA	4.96	15.08	Survived	3.7266	Other_Encrusting	Encrusting
DIA	9A	9A101	Sheltered	2018	Favites	Encrusting	NA	3.32	18.17	Survived	3.7266	Other_Encrusting	Encrusting
DIA	9A	9A102	Sheltered	2018	Favites	Encrusting	NA	10.81	2.98	Survived	3.7266	Other_Encrusting	Encrusting
DIA	9A	9A103	Sheltered	2018	Porites	Massive	NA	2.12	3.87	Survived	3.7266	Porites_Massive	Massive
DIA	9A	9A104	Sheltered	2019	Porites	Encrusting	NA	NA	3.55	Survived	3.7266	Porites_Encrusting	Encrusting
DIA	9A	9A105	Sheltered	2018	Unknown	Encrusting	NA	3.44	8.99	Survived	3.7266	Other_Encrusting	Encrusting
DIA	9A	9A106	Sheltered	2019	Unknown	Encrusting	NA	NA	0.88	Survived	3.7266	Other_Encrusting	Encrusting
DIA	9A	9A107	Sheltered	2019	Unknown	Unidentified	NA	NA	5.62	Survived	3.7266	Unidentified	Unidentified
DIA	9A	9A108	Sheltered	2019	Acropora	Unidentified	NA	NA	4.07	Survived	3.7266	Unidentified	Unidentified
DIA	9A	9A109	Sheltered	2019	Porites	Encrusting	NA	NA	3.35	Survived	3.7266	Porites_Encrusting	Encrusting
DIA	9A	9A110	Sheltered	2019	Leptastrea	Encrusting	NA	NA	5.45	Survived	3.7266	Other_Encrusting	Encrusting
DIA	9A	9A111	Sheltered	2018	Pocillopora	Submassive	NA	4.89	28.8	Survived	3.7266	Submassive	Other_Branching
DIA	9A	9A112	Sheltered	2018	Unknown	Encrusting	NA	NA	28.55	Survived	3.7266	Other_Encrusting	Encrusting
DIA	9A	9A113	Sheltered	2019	Leptastrea	Encrusting	NA	NA	2.59	Survived	3.7266	Other_Encrusting	Encrusting
DIA	9A	9A114	Sheltered	2019	Porites	Encrusting	NA	NA	8.63	Survived	3.7266	Porites_Encrusting	Encrusting
DIA	9A	9A115	Sheltered	2018	Porites	Encrusting	NA	1.44	5.72	Survived	3.7266	Porites_Encrusting	Encrusting
DIA	9A	9A116	Sheltered	2019	Porites	Encrusting	NA	NA	11.83	Survived	3.7266	Porites_Encrusting	Encrusting
DIA	9A	9A117	Sheltered	2019	Porites	Encrusting	NA	NA	2.53	Survived	3.7266	Porites_Encrusting	Encrusting
DIA	9A	9A118	Sheltered	2019	Favites	Encrusting	NA	NA	3.72	Survived	3.7266	Other_Encrusting	Encrusting
DIA	9A	9A119	Sheltered	2019	Porites	Encrusting	NA	NA	2.23	Survived	3.7266	Porites_Encrusting	Encrusting
DIA	9A	9A120	Sheltered	2019	Unknown	Unidentified	NA	NA	12.91	Survived	3.7266	Unidentified	Unidentified
DIA	9A	9A121	Sheltered	2019	Unknown	Encrusting	NA	NA	3.87	Survived	3.7266	Other_Encrusting	Encrusting
DIA	9A	9A122	Sheltered	2019	Porites	Encrusting	NA	NA	4.46	Survived	3.7266	Porites_Encrusting	Encrusting
DIA	9A	9A123	Sheltered	2018	Stylophora	Submassive	NA	9.32	39.1	Survived	3.7266	Submassive	Other_Branching
DIA	9A	9A124	Sheltered	2018	Favites	Encrusting	NA	0.91	NA	Gone	3.7266	Other_Encrusting	Encrusting
DIA	9A	9A125	Sheltered	2019	Porites	Massive	NA	NA	3.42	Survived	3.7266	Porites_Massive	Massive
DIA	9A	9A126	Sheltered	2018	Porites	Massive	NA	8.93	28.53	Survived	3.7266	Porites_Massive	Massive
DIA	9A	9A127	Sheltered	2019	Porites	Encrusting	NA	NA	3.99	Survived	3.7266	Porites_Encrusting	Encrusting
DIA	9A	9A128	Sheltered	2019	Porites	Encrusting	NA	NA	2.48	Survived	3.7266	Porites_Encrusting	Encrusting
DIA	9A	9A129	Sheltered	2019	Porites	Encrusting	NA	NA	10.98	Survived	3.7266	Porites_Encrusting	Encrusting
DIA	9A	9A130	Sheltered	2019	Unknown	Unidentified	NA	NA	4.53	Survived	3.7266	Unidentified	Unidentified
DIA	9A	9A131	Sheltered	2019	Porites	Massive	NA	NA	5.56	Survived	3.7266	Porites_Massive	Massive
DIA	9A	9A132	Sheltered	2019	Acropora	Unidentified	NA	NA	3.1	Survived	3.7266	Unidentified	Unidentified
DIA	9A	9A133	Sheltered	2019	Favites	Encrusting	NA	NA	3.02	Survived	3.7266	Other_Encrusting	Encrusting
DIA	9B	9B4	Sheltered	2017	Unknown	Unidentified	3.19	3.75	NA	Crumble	3.69986	Unidentified	Unidentified
DIA	9B	9B6	Sheltered	2017	Unknown	Unidentified	1.53	NA	NA	Crumble	3.69986	Unidentified	Unidentified
DIA	9B	9B8	Sheltered	2017	Unknown	Unidentified	0.65	NA	NA	Gone	3.69986	Unidentified	Unidentified
DIA	9B	9B9	Sheltered	2017	Unknown	Unidentified	2.59	NA	NA	Crumble	3.69986	Unidentified	Unidentified
DIA	9B	9B12	Sheltered	2017	Unknown	Unidentified	1.22	0.85	1.57	Survived	3.69986	Unidentified	Unidentified
DIA	9B	9B14	Sheltered	2017	Favites	Encrusting	0.87	NA	NA	Dead	3.69986	Other_Encrusting	Encrusting
DIA	9B	9B15	Sheltered	2017	Unknown	Encrusting	2.65	NA	NA	Gone	3.69986	Other_Encrusting	Encrusting
DIA	9B	9B17	Sheltered	2017	Unknown	Encrusting	1.42	NA	NA	Gone	3.69986	Other_Encrusting	Encrusting
DIA	9B	9B21	Sheltered	2017	Unknown	Unidentified	1.54	NA	NA	Crumble	3.69986	Unidentified	Unidentified
DIA	9B	9B23	Sheltered	2017	Unknown	Unidentified	0.73	7.14	NA	Crumble	3.69986	Unidentified	Unidentified
DIA	9B	9B24	Sheltered	2017	Unknown	Encrusting	2.46	7.4	NA	Crumble	3.69986	Other_Encrusting	Encrusting
DIA	9B	9B25	Sheltered	2017	Unknown	Massive	1.84	NA	NA	Gone	3.69986	Other_Massive	Massive
DIA	9B	9B26	Sheltered	2017	Unknown	Unidentified	5.11	NA	NA	Crumble	3.69986	Unidentified	Unidentified
DIA	9B	9B29	Sheltered	2017	Unknown	Encrusting	1.38	NA	NA	Crumble	3.69986	Other_Encrusting	Encrusting
DIA	9B	9B30	Sheltered	2017	Acropora	Unidentified	16.67	23.9	22.56	Survived	3.69986	Unidentified	Unidentified
DIA	9B	9B31	Sheltered	2017	Pocillopora	Submassive	4.64	17.37	51.15	Survived	3.69986	Submassive	Other_Branching
DIA	9B	9B33	Sheltered	2017	Acropora	Unidentified	4.76	16.72	NA	Dead	3.69986	Unidentified	Unidentified
DIA	9B	9B34	Sheltered	2017	Acropora	Unidentified	5.42	20.24	17.91	Survived	3.69986	Unidentified	Unidentified
DIA	9B	9B35	Sheltered	2017	Pocillopora	Submassive	2.03	7.98	40.2	Survived	3.69986	Submassive	Other_Branching
DIA	9B	9B39	Sheltered	2017	Porites	Massive	3.59	8.99	NA	Crumble	3.69986	Porites_Massive	Massive
DIA	9B	9B46	Sheltered	2017	Favites	Encrusting	3.64	12.23	14.26	Survived	3.69986	Other_Encrusting	Encrusting
DIA	9B	9B48	Sheltered	2018	Unknown	Encrusting	NA	1.99	3.7	Survived	3.69986	Other_Encrusting	Encrusting
DIA	9B	9B51	Sheltered	2018	Acropora	Unidentified	NA	4.29	NA	Crumble	3.69986	Unidentified	Unidentified
DIA	9B	9B52	Sheltered	2017	Unknown	Massive	1.62	4.18	NA	Crumble	3.69986	Other_Massive	Massive
DIA	9B	9B53	Sheltered	2017	Leptastrea	Encrusting	1.98	2.02	NA	Crumble	3.69986	Other_Encrusting	Encrusting
DIA	9B	9B54	Sheltered	2018	Acropora	Digitate	NA	12.74	15.95	Survived	3.69986	Acropora_Digitate	Acropora
DIA	9B	9B55	Sheltered	2018	Unknown	Unidentified	NA	7.56	NA	Crumble	3.69986	Unidentified	Unidentified
DIA	9B	9B56	Sheltered	2018	Unknown	Encrusting	NA	2.38	7.93	Survived	3.69986	Other_Encrusting	Encrusting
DIA	9B	9B57	Sheltered	2017	Unknown	Encrusting	2.58	9.59	13.65	Survived	3.69986	Other_Encrusting	Encrusting
DIA	9B	9B58	Sheltered	2017	Favites	Encrusting	NA	16.21	NA	Survived	3.69986	Other_Encrusting	Encrusting
DIA	9B	9B59	Sheltered	2018	Unknown	Unidentified	NA	2.49	9.63	Survived	3.69986	Unidentified	Unidentified
DIA	9B	9B61	Sheltered	2018	Favites	Encrusting	NA	3.81	NA	Crumble	3.69986	Other_Encrusting	Encrusting
DIA	9B	9B63	Sheltered	2018	Favites	Encrusting	NA	3.51	10.92	Survived	3.69986	Other_Encrusting	Encrusting
DIA	9B	9B64	Sheltered	2018	Unknown	Encrusting	NA	4.36	6.78	Survived	3.69986	Other_Encrusting	Encrusting
DIA	9B	9B65	Sheltered	2018	Leptastrea	Encrusting	NA	9.49	24.42	Survived	3.69986	Other_Encrusting	Encrusting
DIA	9B	9B66	Sheltered	2019	Unknown	Submassive	NA	NA	10.45	Survived	3.69986	Submassive	Other_Branching
DIA	9B	9B67	Sheltered	2017	Porites	Massive	5.25	7.74	19.8	Survived	3.69986	Porites_Massive	Massive
DIA	9B	9B70	Sheltered	2018	Unknown	Encrusting	NA	5.54	5.26	Survived	3.69986	Other_Encrusting	Encrusting
DIA	9B	9B71	Sheltered	2018	Unknown	Encrusting	NA	NA	5.71	Survived	3.69986	Other_Encrusting	Encrusting
DIA	9B	9B72	Sheltered	2018	Unknown	Encrusting	NA	NA	7.99	Survived	3.69986	Other_Encrusting	Encrusting
DIA	9B	9B73	Sheltered	2017	Favites	Encrusting	2.26	5.15	20.07	Survived	3.69986	Other_Encrusting	Encrusting
DIA	9B	9B75	Sheltered	2018	Acropora	Unidentified	NA	5.73	21.84	Survived	3.69986	Unidentified	Unidentified
DIA	9B	9B76	Sheltered	2019	Porites	Massive	NA	NA	3.66	Survived	3.69986	Porites_Massive	Massive
DIA	9B	9B77	Sheltered	2019	Porites	Massive	NA	NA	7.9	Survived	3.69986	Porites_Massive	Massive
DIA	9B	9B78	Sheltered	2018	Porites	Massive	NA	2.18	9.89	Survived	3.69986	Porites_Massive	Massive
DIA	9B	9B79	Sheltered	2019	Favites	Encrusting	NA	NA	1.72	Survived	3.69986	Other_Encrusting	Encrusting
DIA	9B	9B80	Sheltered	2018	Acropora	Digitate	NA	3.32	17.3	Survived	3.69986	Acropora_Digitate	Acropora
DIA	9B	9B81	Sheltered	2019	Unknown	Encrusting	NA	NA	3.42	Survived	3.69986	Other_Encrusting	Encrusting
DIA	9B	9B82	Sheltered	2019	Unknown	Unidentified	NA	NA	7.86	Survived	3.69986	Unidentified	Unidentified
DIA	9B	9B83	Sheltered	2019	Unknown	Unidentified	NA	NA	3.12	Survived	3.69986	Unidentified	Unidentified
DIA	9B	9B84	Sheltered	2019	Unknown	Unidentified	NA	NA	6.76	Survived	3.69986	Unidentified	Unidentified
DIA	9B	9B85	Sheltered	2019	Unknown	Unidentified	NA	NA	12.44	Survived	3.69986	Unidentified	Unidentified
DIA	9C	9C2	Sheltered	2017	Unknown	Unidentified	1.62	NA	NA	Gone	3.65896	Unidentified	Unidentified
DIA	9C	9C5	Sheltered	2017	Acropora	Unidentified	3.31	12.86	25.7	Survived	3.65896	Unidentified	Unidentified
DIA	9C	9C9	Sheltered	2017	Unknown	Unidentified	2.1	NA	NA	Gone	3.65896	Unidentified	Unidentified
DIA	9C	9C11	Sheltered	2017	Unknown	Unidentified	2.06	NA	NA	Comp	3.65896	Unidentified	Unidentified
DIA	9C	9C13	Sheltered	2017	Porites	Massive	1.37	6.02	24.77	Survived	3.65896	Porites_Massive	Massive
DIA	9C	9C16	Sheltered	2017	Porites	Massive	5.38	8.03	NA	Dead	3.65896	Porites_Massive	Massive
DIA	9C	9C18	Sheltered	2017	Porites	Massive	2.98	5.18	13.44	Survived	3.65896	Porites_Massive	Massive
DIA	9C	9C19	Sheltered	2017	Acropora	Digitate	7.12	6.06	24.21	Survived	3.65896	Acropora_Digitate	Acropora
DIA	9C	9C20	Sheltered	2017	Unknown	Unidentified	1.28	NA	NA	Comp	3.65896	Unidentified	Unidentified
DIA	9C	9C26	Sheltered	2017	Porites	Massive	3.1	NA	NA	Gone	3.65896	Porites_Massive	Massive
DIA	9C	9C27	Sheltered	2017	Unknown	Encrusting	4.71	NA	NA	Gone	3.65896	Other_Encrusting	Encrusting
DIA	9C	9C28	Sheltered	2017	Unknown	Unidentified	2.09	NA	NA	Gone	3.65896	Unidentified	Unidentified
DIA	9C	9C30	Sheltered	2017	Unknown	Encrusting	6.31	8.24	12.7	Survived	3.65896	Other_Encrusting	Encrusting
DIA	9C	9C34	Sheltered	2017	Acropora	Digitate	8.38	18.53	38.83	Survived	3.65896	Acropora_Digitate	Acropora
DIA	9C	9C35	Sheltered	2017	Acropora	Unidentified	4.44	9.2	15.32	Survived	3.65896	Unidentified	Unidentified
DIA	9C	9C36	Sheltered	2017	Acropora	Unidentified	1.23	9.6	35.82	Survived	3.65896	Unidentified	Unidentified
DIA	9C	9C37	Sheltered	2017	Acropora	Unidentified	1.14	2.6	4.73	Survived	3.65896	Unidentified	Unidentified
DIA	9C	9C38	Sheltered	2017	Unknown	Encrusting	1.34	7.59	26.3	Survived	3.65896	Other_Encrusting	Encrusting
DIA	9C	9C39	Sheltered	2017	Acropora	Unidentified	4.32	20.85	55.38	Survived	3.65896	Unidentified	Unidentified
DIA	9C	9C40	Sheltered	2017	Acropora	Digitate	5.46	18.52	28.06	Survived	3.65896	Acropora_Digitate	Acropora
DIA	9C	9C41	Sheltered	2017	Acropora	Unidentified	2.46	7.91	NA	Survived	3.65896	Unidentified	Unidentified
DIA	9C	9C42	Sheltered	2017	Porites	Encrusting	8.95	27.64	72.46	Survived	3.65896	Porites_Encrusting	Encrusting
DIA	9C	9C43	Sheltered	2017	Acropora	Unidentified	2.27	2.8	6.05	Survived	3.65896	Unidentified	Unidentified
DIA	9C	9C44	Sheltered	2017	Unknown	Encrusting	5.15	11.12	7.76	Survived	3.65896	Other_Encrusting	Encrusting
DIA	9C	9C45	Sheltered	2018	Leptastrea	Encrusting	NA	8.55	6.41	Survived	3.65896	Other_Encrusting	Encrusting
DIA	9C	9C46	Sheltered	2017	Acropora	Unidentified	3.93	18.54	NA	Gone	3.65896	Unidentified	Unidentified
DIA	9C	9C47	Sheltered	2018	Unknown	Encrusting	NA	4.83	8.67	Survived	3.65896	Other_Encrusting	Encrusting
DIA	9C	9C48	Sheltered	2018	Leptastrea	Encrusting	NA	4.17	17.79	Survived	3.65896	Other_Encrusting	Encrusting
DIA	9C	9C51	Sheltered	2018	Porites	Massive	NA	6.6	NA	Crumble	3.65896	Porites_Massive	Massive
DIA	9C	9C52	Sheltered	2018	Acropora	Unidentified	NA	3.12	NA	Crumble	3.65896	Unidentified	Unidentified
DIA	9C	9C53	Sheltered	2018	Favites	Encrusting	NA	10.03	NA	Crumble	3.65896	Other_Encrusting	Encrusting
DIA	9C	9C59	Sheltered	2017	Acropora	Digitate	NA	14.68	43.32	Survived	3.65896	Acropora_Digitate	Acropora
DIA	9C	9C60	Sheltered	2017	Porites	Massive	NA	9.2	11.97	Survived	3.65896	Porites_Massive	Massive
DIA	9C	9C61	Sheltered	2018	Favites	Encrusting	NA	3.54	2.76	Survived	3.65896	Other_Encrusting	Encrusting
DIA	9C	9C62	Sheltered	2018	Unknown	Encrusting	NA	7.77	38.26	Survived	3.65896	Other_Encrusting	Encrusting
DIA	9C	9C63	Sheltered	2018	Leptastrea	Encrusting	NA	6.79	16.12	Survived	3.65896	Other_Encrusting	Encrusting
DIA	9C	9C64	Sheltered	2018	Unknown	Encrusting	NA	3.64	7.53	Survived	3.65896	Other_Encrusting	Encrusting
DIA	9C	9C65	Sheltered	2018	Unknown	Encrusting	NA	8.76	29.41	Survived	3.65896	Other_Encrusting	Encrusting
DIA	9C	9C66	Sheltered	2019	Unknown	Encrusting	NA	NA	2.85	Survived	3.65896	Other_Encrusting	Encrusting
DIA	9C	9C67	Sheltered	2017	Acropora	Unidentified	NA	10.15	27.3	Survived	3.65896	Unidentified	Unidentified
DIA	9C	9C68	Sheltered	2019	Leptastrea	Encrusting	NA	NA	16.51	Survived	3.65896	Other_Encrusting	Encrusting
DIA	9C	9C69	Sheltered	2018	Pocillopora	Submassive	NA	3.93	20.85	Survived	3.65896	Submassive	Other_Branching
DIA	9C	9C70	Sheltered	2018	Acropora	Unidentified	NA	7.86	23.18	Survived	3.65896	Unidentified	Unidentified
DIA	9C	9C71	Sheltered	2019	Unknown	Submassive	NA	NA	18.37	Survived	3.65896	Submassive	Other_Branching
DIA	9C	9C72	Sheltered	2019	Unknown	Massive	NA	NA	6.91	Survived	3.65896	Other_Massive	Massive
DIA	9C	9C73	Sheltered	2019	Leptastrea	Encrusting	NA	NA	4.71	Survived	3.65896	Other_Encrusting	Encrusting
DIA	9C	9C74	Sheltered	2019	Unknown	Unidentified	NA	NA	13.55	Survived	3.65896	Unidentified	Unidentified
DIA	9C	9C75	Sheltered	2019	Unknown	Encrusting	NA	NA	0.84	Survived	3.65896	Other_Encrusting	Encrusting
DIA	9C	9C76	Sheltered	2019	Unknown	Encrusting	NA	NA	0.75	Survived	3.65896	Other_Encrusting	Encrusting
DIA	9C	9C77	Sheltered	2019	Unknown	Encrusting	NA	NA	7.52	Survived	3.65896	Other_Encrusting	Encrusting
DIA	9C	9C78	Sheltered	2019	Porites	Massive	NA	NA	3.91	Survived	3.65896	Porites_Massive	Massive
DIA	9C	9C79	Sheltered	2018	Leptastrea	Encrusting	NA	6.02	8.9	Survived	3.65896	Other_Encrusting	Encrusting
DIA	9C	9C80	Sheltered	2019	Leptastrea	Encrusting	NA	NA	10.37	Survived	3.65896	Other_Encrusting	Encrusting
DIA	9C	9C81	Sheltered	2018	Porites	Massive	NA	NA	101.98	Survived	3.65896	Porites_Massive	Massive
DIA	9C	9C82	Sheltered	2018	Porites	Massive	NA	6.03	24.93	Survived	3.65896	Porites_Massive	Massive
DIA	9C	9C83	Sheltered	2019	Porites	Massive	NA	NA	40.85	Survived	3.65896	Porites_Massive	Massive
DIA	9C	9C84	Sheltered	2019	Leptastrea	Encrusting	NA	NA	6.78	Survived	3.65896	Other_Encrusting	Encrusting
DIA	9C	9C85	Sheltered	2019	Unknown	Encrusting	NA	NA	8.12	Survived	3.65896	Other_Encrusting	Encrusting
DIA	9C	9C86	Sheltered	2019	Porites	Massive	NA	NA	10.72	Survived	3.65896	Porites_Massive	Massive
DIA	9C	9C87	Sheltered	2019	Unknown	Encrusting	NA	NA	7.22	Survived	3.65896	Other_Encrusting	Encrusting
DIA	9C	9C88	Sheltered	2019	Porites	Massive	NA	NA	8.73	Survived	3.65896	Porites_Massive	Massive
DIA	9C	9C89	Sheltered	2019	Porites	Encrusting	NA	NA	1.61	Survived	3.65896	Porites_Encrusting	Encrusting
DIA	9C	9C90	Sheltered	2019	Unknown	Encrusting	NA	NA	1.44	Survived	3.65896	Other_Encrusting	Encrusting
DIA	9C	9C91	Sheltered	2018	Unknown	Encrusting	NA	11.87	56.57	Survived	3.65896	Other_Encrusting	Encrusting
DIA	9C	9C92	Sheltered	2018	Porites	Encrusting	NA	2.23	7.14	Survived	3.65896	Porites_Encrusting	Encrusting
DIA	9C	9C93	Sheltered	2019	Porites	Encrusting	NA	NA	11.73	Survived	3.65896	Porites_Encrusting	Encrusting
DIA	9C	9C94	Sheltered	2018	Unknown	Encrusting	NA	1.9	1.54	Survived	3.65896	Other_Encrusting	Encrusting
DIA	9C	9C95	Sheltered	2019	Unknown	Encrusting	NA	NA	0.52	Survived	3.65896	Other_Encrusting	Encrusting
DIA	9C	9C96	Sheltered	2018	Favites	Encrusting	NA	5.71	6.72	Survived	3.65896	Other_Encrusting	Encrusting
DIA	9C	9C97	Sheltered	2019	Unknown	Encrusting	NA	NA	6.22	Survived	3.65896	Other_Encrusting	Encrusting
DIA	9C	9C98	Sheltered	2018	Leptastrea	Encrusting	NA	2.68	NA	Crumble	3.65896	Other_Encrusting	Encrusting
