# Supplementary material for: Fate-tracking early coral recruits following bleaching in a remote reef ecosystem
Source: Coral Reefs. 2025 Sep 3;44(5):1651–67. doi: 10.1007/s00338-025-02732-8 (PMC12500822; doi:10.1007/s00338-025-02732-8)
Supplement: Supplementary file 4 — Supplementary file4 (CSV 2 KB) [file 338_2025_2732_MOESM4_ESM.csv]

Quadrat	Year	surf_complex_1cm	surf_complex_32cm	fd
6A	2017	1.792866178	1.16052198	2.13045172
6B	2017	1.631514833	1.035516269	2.137179516
6C	2017	1.489143282	1.070102374	2.101211527
3A	2017	1.719986683	1.102190523	2.133289662
3B	2017	1.658307171	1.097831176	2.124775462
3C	2017	1.582284208	1.080319642	2.112434184
5A	2017	1.948913869	1.100305214	2.166551113
5B	2017	2.333002279	1.150856487	2.207396222
5C	2017	2.113934976	1.141798455	2.187027882
8A	2017	1.687938078	1.117181937	2.124535687
8B	2017	1.62638724	1.087447844	2.120630997
8C	2017	1.495050469	1.044789038	2.106468365
9A	2017	1.352666187	1.026742406	2.084801074
9B	2017	1.828027264	1.153790159	2.134856745
9C	2017	1.631167173	1.095683355	2.119148063
4A	2017	2.150194102	1.257783969	2.153404048
4B	2017	1.303937265	1.030301182	2.069892749
4C	2017	1.432062119	1.036958704	2.099301265
6A	2018	1.723777203	1.150141453	2.121223993
6B	2018	1.507945412	1.03950828	2.111633302
6C	2018	1.499438598	1.059550722	2.10314002
3A	2018	1.703405526	1.110394747	2.128601537
3B	2018	1.682953658	1.069744038	2.137102877
3C	2018	1.707821761	1.068306693	2.13898089
5A	2018	2.067200385	1.09092774	2.187775223
5B	2018	2.361110237	1.154510432	2.209874765
5C	2018	2.156486796	1.102866601	2.202767118
8A	2018	1.711096821	1.131952433	2.125889866
8B	2018	1.578504099	1.096834067	2.109477154
8C	2018	1.50459161	1.05591537	2.108177291
9A	2018	1.45724627	1.030883172	2.104920663
9B	2018	1.975399841	1.118870153	2.166790937
9C	2018	1.725315872	1.109108948	2.135411176
4A	2018	2.403588357	1.233271541	2.188570345
4B	2018	1.363102209	1.016572002	2.085979664
4C	2018	1.495137027	1.044969081	2.111066604
6A	2019	2.015993975	1.157332526	2.162407047
6B	2019	1.582342173	1.034288603	2.127368985
6C	2019	1.639698724	1.05793476	2.130944707
3A	2019	1.943760513	1.114305773	2.161216712
3B	2019	1.890459298	1.076774484	2.171726671
3C	2019	1.986983175	1.066642909	2.184197554
5A	2019	2.743973699	1.100005566	2.271548561
5B	2019	2.945029883	1.14676067	2.272856611
5C	2019	2.447398275	1.116682353	2.235656006
8A	2019	1.896801271	1.120684775	2.157155563
8B	2019	1.777806977	1.088704028	2.145775566
8C	2019	1.711925143	1.049500074	2.149215451
9A	2019	1.586056761	1.032158022	2.128020659
9B	2019	2.379660864	1.109537476	2.224114479
9C	2019	1.915307648	1.102748993	2.167365759
4A	2019	2.693351949	1.254570265	2.216408384
4B	2019	1.512403681	1.038064116	2.112622511
4C	2019	1.638929866	1.033095143	2.138558889
