# Supplementary material for: Fate-tracking early coral recruits following bleaching in a remote reef ecosystem
Source: Coral Reefs. 2025 Sep 3;44(5):1651–67. doi: 10.1007/s00338-025-02732-8 (PMC12500822; doi:10.1007/s00338-025-02732-8)
Supplement: Supplementary file 5 — Supplementary file4 (TXT 2 KB) [file 338_2025_2732_MOESM5_ESM.txt]

File name: 338_2025_2732_MOESM1_ESM
Content: All Supplementary Figures (Fig S1, S2 & S3) and Tables (Tables S1 - S11) referred to in the main text.

File name: 338_2025_2732_MOESM2_ESM
Content: All R code used to conduct the data analyses and construct the figures reported in the main text.

File name: 338_2025_2732_MOESM3_ESM
Content: The spreadsheet containing the fata tracking data for each colony, used in 338_2025_2732_MOESM2_ESM

Column name	Explanation
Site	The abbreviated name of the site in which the recruit was found
Quadrat	The unique code assigned to the quadrat in which the recruit was found
Recruit_ref	The unique code assigned to each recruit
Exposure	The exposure category assigned to the site in which the recruit was found
Colony_recruitment_year	The year in which the recruit was first seen
Genus	The genus/family assigned to the recruit
Growth_form	The growth form of the recruit at its most mature stage during the study period
X2017	The planar area of the recruit in 2017
X2018	The planar area of the recruit in 2018
X2019	The planar area of the recruit in 2019
Fate	The fate of the colony by 2019
AvailableAreaM2	The planar area of substrate suitable for coral settlement with the quadrat in which the recruit was found 
Morphotaxa2	The morphotaxa category assigned to the recruit, based on Genus and Growth_form


File name: 338_2025_2732_MOESM4_ESM
Content: The spreadsheet containing the structural complexity data for each quadrat in 2017, used in 338_2025_2732_MOESM2_ESM

Column name	Explanation
Quadrat	The unique code assigned to each quadrat
Year	The year to which the complexity metrics relate
surf_complex_1cm	Surface complexity  at 1cm resolution
surf_complex_32cm	Surface complexity  at 32cm resolution
fd	Fractal dimension (across 1 - 32cm resolution)
